# Supplementary material for: Widely-targeted metabolomics and transcriptomics identify metabolites associated with flowering regulation of Choy Sum
Source: Sci Rep. 2024 May 9;14:10682. doi: 10.1038/s41598-024-60801-4 (PMC11081954; doi:10.1038/s41598-024-60801-4)
Supplement: Supplementary file 1 — Supplementary Tables. [file 41598_2024_60801_MOESM1_ESM.xlsx]

## Sheet: Table S1
Table S1. Total metabolites in each Choy Sum stalk developmental stages
Index	Molecular Weight (Da)	Ion mode	Ionization model	Q1 (Da)	Q3 (Da)	Rt (min)	Compounds	Class	S1-1	S1-2	S1-3	S3-1	S3-2	S3-3	S5-1	S5-2	S5-3	QC1	QC2	QC3
Brc1	202	Positive	[M+H]+	203	112	0.54	Spermine	Phenolamides	4490000	4380000	4300000	2690000	2550000	2980000	3140000	6030000	7430000	3540000	3640000	7580000
Brc2	145.2	Positive	[M+H]+	146.2	72.1	0.56	Spermidine	Phenolamides	427000	363000	311000	1280000	1170000	1030000	840000	604000	423000	482000	575000	595000
Brc3	141.1	Positive	[M+H]+	142.1	82.9	0.57	Histidinol	Others	23500000	23500000	26100000	28000000	25300000	23200000	22600000	18800000	17300000	24600000	27400000	21100000
Brc5	111.08	Positive	[M+H]+	112.08	94.6	0.59	Histamine	Amino acid derivatives	7290	5570	8430	8050	3920	7930	6950	6260	7680	9580	9810	8330
Brc6	102.116	Positive	[M+H]+	103	86.1	0.6	1,5-Diaminopentane	Phenolamides	99900	91000	90400	34500	35400	30100	13800	23500	25100	65600	56200	49300
Brc7	88.1	Positive	[M+H]+	89	71.9	0.6	Putrescine	Phenolamides	284000	221000	219000	107000	130000	154000	213000	228000	265000	240000	186000	234000
Brc9	174.016	Positive	[M+H]+	175	98.9	0.61	trans-Citridic acid	Organic acids	167000	153000	162000	432000	457000	435000	371000	457000	382000	275000	329000	318000
Brc10	139.027	Positive	[M+H]+	140	98.9	0.63	4-Nitrophenol	Others	7790000	5810000	7580000	20800000	19000000	20200000	15500000	25100000	23400000	11400000	13700000	21600000
Brc11	130.1	Positive	[M+H]+	131.1	72.1	0.64	Agmatine	Phenolamides	35600	35200	32700	30900	24100	25000	37300	29600	33800	31300	41900	36100
Brc12	132.16	Positive	[M+H]+	133	70	0.65	L(+)-Ornithine	Amino acids	8400	8280	13100	5540	4900	4670	4720	5370	4550	5130	13100	7460
Brc13	168.09	Positive	[M+H]+	169.09	134.1	0.66	4-(Aminomethyl)-5-(hydroxymethyl)-2-methylpyridin-3-ol	Others	12300	9090	10400	5830	6690	8630	5250	5820	5250	8260	11100	11200
Brc15	146.106	Positive	[M+H]+	147	83.2	0.67	L-(+)-Lysine	Amino acids	2730000	3000000	2990000	4970000	4140000	3960000	9560000	10900000	14700000	7280000	9070000	8590000
Brc19	169.085	Positive	[M+H]+	170.1	124.1	0.68	1-Methylhistidine	Amino acid derivatives	42300	40900	41400	39900	28300	39300	33200	50800	49500	37400	40000	39600
Brc20	105.079	Positive	[M+H]+	106	88.1	0.68	Diethanolamine	Others	8370	5890	5950	10900	8800	5640	10600	12700	21200	8830	13300	12800
Brc21	188.127	Positive	[M+H]+	189	144.2	0.68	H-HomoArg-OH	Amino acid derivatives	26000	27500	27200	15800	16300	16000	29800	25000	31900	17300	22700	33700
Brc23	103.063	Positive	[M+H]+	104.06	87	0.69	γ-aminobutyric acid	Organic acids	28000	31800	22700	21800	19200	12900	45400	49100	58700	37800	37400	33400
Brc26	398.137	Positive	[M+H]+	399.2	250.1	0.71	S-(5'-Adenosyl)-L-methionine	Amino acid derivatives	322000	327000	298000	1230000	1020000	859000	914000	1060000	917000	645000	833000	716000
Brc27	73.0971	Positive	[M+H]+	74	56.9	0.71	1-methylguanidine	Nucleotide and its derivates	13900	13400	16100	10300	13800	12700	21700	16600	20600	14300	25800	20900
Brc28	332.052	Positive	[M+H]+	333.052	137	0.72	2'-Deoxyinosine-5'-monophosphate	Nucleotide and its derivates	84100	110000	88200	830000	913000	1030000	433000	984000	562000	288000	250000	301000
Brc29	111.043	Positive	[M+H]+	112	95	0.73	Cytosine	Nucleotide and its derivates	7430	6640	5080	4000	4400	9520	9920	5630	6380	8410	10400	7070
Brc32	131.1	Positive	[M+H]+	132.1	86.2	0.75	5-Aminolevulinate	Organic acids	3590000	2920000	2840000	3910000	4320000	3040000	5630000	7780000	8860000	3970000	5410000	5050000
Brc33	105.043	Positive	[M+H]+	106	59.9	0.75	L-Serine	Amino acids	108000	120000	116000	147000	93500	141000	177000	240000	276000	177000	212000	163000
Brc35	117.079	Positive	[M+H]+	118.2	101	0.75	5-Aminovaleric acid	Amino acid derivatives	90100	84200	73900	104000	108000	99500	97100	95600	97500	89000	95900	119000
Brc36	146.069	Positive	[M+H]+	147.069	83.7	0.75	L-Glutamine	Amino acids	4790000	4180000	4590000	6280000	6130000	5110000	13300000	15900000	21300000	9990000	11800000	11600000
Brc42	89.048	Positive	[M+H]+	90.048	71.8	0.76	L-Alanine	Amino acids	167000	181000	195000	159000	168000	151000	295000	379000	476000	314000	290000	302000
Brc44	103.063	Positive	[M+H]+	104	85.9	0.76	2-Aminoisobutyric acid	Amino acid derivatives	500000	395000	436000	642000	676000	579000	839000	952000	892000	692000	600000	720000
Brc45	149.07	Positive	[M+H]+	150	133.1	0.76	1-Methyladenine	Nucleotide and its derivates	15000	17700	20800	18700	22800	19500	12500	13000	20200	24300	25700	19300
Brc46	183	Positive	[M+H]+	184	83.2	0.77	O-Phosphocholine	Cholines	378000	387000	364000	298000	209000	296000	563000	608000	911000	542000	543000	681000
Brc47	133.037	Positive	[M+H]+	134.1	74	0.77	L-Aspartic acid	Amino acids	258000	202000	283000	375000	321000	314000	388000	600000	696000	441000	452000	503000
Brc48	147.053	Positive	[M+H]+	148.1	83.9	0.77	L-Glutamic acid	Amino acids	4800000	4520000	5200000	6430000	5180000	4760000	6070000	8350000	11200000	7450000	9360000	8970000
Brc50	151.049	Positive	[M+H]+	152.1	135.1	0.77	2-Hydroxy-6-aminopurine	Nucleotide and its derivates	11900	4480	10200	11200	11900	9450	9760	15500	15400	16600	11600	17600
Brc52	146.118	Positive	[M+H]+	147.12	88	0.77	Acetylcholine	Cholines	65500	46800	44400	20800	33300	18700	17800	32400	30100	33700	23200	56400
Brc53	276.132	Positive	[M+H]+	277	84	0.77	L-Saccharopine	Amino acid derivatives	126000	130000	161000	189000	243000	233000	178000	151000	148000	134000	201000	136000
Brc55	182.079	Positive	[M+H]+	183	59.3	0.77	D-Sorbitol	Alcohols and polyols	3510000	4290000	4630000	3660000	4120000	3520000	3620000	2380000	2260000	5260000	5260000	2700000
Brc59	103.1	Positive	[M+H]+	104.1	60.2	0.78	Choline	Cholines	4550000	4060000	4420000	5320000	5610000	5640000	7840000	8830000	8830000	6080000	6500000	7070000
Brc60	189.111	Positive	[M+H]+	190.1	84	0.78	L-Homocitrulline	Amino acids	4940	8530	10700	2360	5400	3920	16300	13000	16400	13200	7770	12400
Brc63	103.063	Positive	[M+H]+	104	58	0.78	N,N-Dimethylglycine	Amino acid derivatives	46600	33800	37300	49800	38400	40100	69200	80500	77400	55000	48500	57500
Brc65	115.063	Positive	[M+H]+	116.1	70	0.79	L-Proline	Amino acids	1100000	1000000	1230000	1130000	996000	942000	4880000	5210000	7690000	3100000	3170000	3590000
Brc68	165.046	Positive	[M+H]+	166	149.1	0.79	Methionine sulfoxide	Amino acid derivatives	55900	57300	50900	47800	53400	57500	155000	172000	202000	103000	122000	119000
Brc69	255.2	Positive	[M+H]+	256.2	124	0.8	Nicotinate ribonucleoside	Nicotinic acid derivatives	1680000	1530000	1650000	1190000	1090000	1120000	1760000	1710000	2550000	1620000	2060000	2520000
Brc70	258.2	Positive	Protonated	258.2	125.2	0.8	sn-Glycero-3-phosphocholine	Cholines	84600	64800	77100	53800	48700	44600	37500	55400	86400	69400	95500	106000
Brc72	137.048	Positive	[M+H]+	138	137.9	0.8	Trigonelline	Alkaloids	33200	26000	43800	53100	46300	39300	161000	161000	244000	81800	119000	109000
Brc73	243.086	Positive	[M+H]+	244.086	111.4	0.8	Cytidine	Nucleotide and its derivates	62400	74800	50500	82100	94500	64300	92300	95500	129000	71200	113000	135000
Brc74	161.1	Positive	[M+H]+	162.1	98.3	0.81	2-Aminoadipic acid (L-Homoglutamic acid)	Amino acids	108000	121000	110000	57100	54800	55200	65200	73900	95400	95700	105000	130000
Brc75	457.1	Positive	[M+H]+	458.1	116.4	0.81	Aspartic acid di-O-glucoside	Amino acid derivatives	1460	9	9	9	3970	4860	31500	33100	75800	12800	15800	29300
Brc76	264.1	Positive	[M+H]+	265.1	140.4	0.81	Thiamine	Vitamins	428000	418000	503000	18800	28300	32100	59700	57300	75600	244000	204000	289000
Brc78	117.079	Positive	[M+H]+	118.1	71.8	0.81	L-Valine	Amino acids	7490000	7820000	6860000	10100000	8770000	7990000	19800000	18600000	20700000	12200000	13800000	14100000
Brc80	117.079	Positive	[M+H]+	118.1	118.1	0.81	Betaine	Alkaloids	79300	60300	189000	154000	131000	131000	112000	52900	50100	116000	104000	55100
Brc81	130.111	Positive	[M+H]+	131	71.9	0.81	N-Acetylputrescine	Phenolamides	27400	26600	21400	23800	22300	28800	25600	20100	28000	25600	25900	29100
Brc83	365.2	Positive	[M+H]+	366.2	203.5	0.82	iP7G	Nucleotide and its derivates	86200	61800	64700	150000	128000	118000	160000	197000	326000	254000	270000	262000
Brc84	145.085	Positive	[M+H]+	146.085	85.9	0.82	4-Guanidinobutyric acid	Organic acids	103000	108000	117000	136000	63800	72300	85600	98300	93800	89000	107000	135000
Brc85	323.052	Positive	[M+H]+	324	112	0.82	Cytidine 5'-monophosphate (Cytidylic acid)	Nucleotide and its derivates	11000	12600	5920	9	9	2560	4920	4970	9960	7470	7540	7470
Brc86	221.09	Positive	[M+H]+	222	138.1	0.83	N-Acetyl-D-glucosamine	Carbohydrates	486000	777000	645000	472000	422000	491000	402000	373000	437000	609000	508000	446000
Brc88	117.079	Positive	[M+H]+	118	88	0.85	Dl-Norvaline	Amino acids	7910000	8020000	6700000	10100000	9400000	7590000	18900000	18200000	18700000	12300000	13600000	13100000
Brc92	97.9	Positive	[M+H]+	98.9	81.1	0.89	Phosphoric acid	Organic acids	844000	731000	877000	237000	238000	206000	318000	443000	565000	514000	573000	582000
Brc93	131.095	Positive	[M+H]+	132.095	76.9	0.93	6-Aminocaproic acid	Organic acids	7070000	6340000	5930000	7730000	9990000	9050000	13500000	14200000	13700000	8770000	9840000	10800000
Brc95	216.122	Positive	[M+H]+	217.1	158.1	1.16	Nα-Acetyl-L-arginine	Amino acid derivatives	30300	19500	30400	3400	9	9	4330	1270	5500	12200	11900	13900
Brc96	297.1	Positive	[M+H]+	298.1	166.5	1.17	N2-methylguanosine	Nucleotide and its derivates	17600	18200	24400	20100	32800	28000	48800	59900	56200	29400	21900	36800
Brc98	663.2	Positive	[M+H]+	664.2	524.1	1.17	Nicotinic acid adenine dinucleotide	Nucleotide and its derivates	729000	894000	701000	1430000	1460000	1080000	1750000	1370000	1690000	1070000	1610000	1530000
Brc99	348.1	Positive	[M+H]+	349.1	137.4	1.17	Inosine 5'-monophosphate	Nucleotide and its derivates	52900	63000	43200	8680	6550	5600	19000	8600	14900	17800	28200	25900
Brc100	85.1	Positive	[M+H]+	86.1	56	1.17	Piperidine	Alkaloids	1750000	1720000	1390000	1740000	1930000	1690000	3260000	3100000	3030000	2140000	2320000	2460000
Brc102	331.1	Positive	[M+H]+	332.1	314.7	1.18	Pyridoxine O-glucoside	Vitamins	1030000	1260000	923000	659000	760000	761000	973000	697000	907000	1060000	915000	1060000
Brc103	347.2	Positive	[M+H]+	348.2	136.4	1.18	Adenosine 5'-monophosphate	Nucleotide and its derivates	1220000	1280000	737000	246000	148000	171000	309000	341000	356000	459000	480000	480000
Brc105	149.051	Positive	[M+H]+	150	72.8	1.18	L-Methionine	Amino acids	1090000	1360000	1080000	2480000	2430000	2030000	3060000	2760000	2640000	1930000	2400000	2540000
Brc107	112.027	Positive	[M+H]+	113.027	95.9	1.19	Uracil	Nucleotide and its derivates	18700	23800	21100	40900	46600	29200	21100	20500	21400	28800	25600	23300
Brc108	123	Positive	[M+H]+	124	78	1.19	Nicotinic acid	Nicotinic acid derivatives	183000	213000	162000	627000	668000	536000	593000	537000	483000	389000	463000	479000
Brc109	151.049	Positive	[M+H]+	152	135.1	1.19	Guanine	Nucleotide and its derivates	449000	505000	473000	602000	614000	506000	572000	453000	470000	469000	624000	631000
Brc111	136.038	Positive	[M+H]+	137	110	1.2	Hypoxanthine	Nucleotide and its derivates	28100	26500	26600	124000	143000	95500	60800	61700	42500	62600	71100	75300
Brc115	244.07	Positive	[M+H]+	245	163.1	1.2	β-Pseudouridine	Nucleotide and its derivates	5630	7100	8610	6120	4350	3330	8080	7450	5970	4640	7040	8010
Brc118	363.1	Positive	[M+H]+	364.1	152.5	1.21	Guanosine 5'-monophosphate	Nucleotide and its derivates	17400	22300	19900	4920	3630	2930	8420	4640	6130	14100	13300	10400
Brc120	135.054	Positive	[M+H]+	136.1	136.1	1.21	Adenine	Nucleotide and its derivates	749000	882000	713000	557000	750000	531000	515000	437000	481000	614000	739000	829000
Brc121	250.062	Positive	[M+H]+	251.3	84	1.21	γ-Glu-Cys	Amino acid derivatives	30500	40000	37400	21900	24300	16600	25400	24900	22700	35300	33300	35700
Brc122	188.116	Positive	[M+H]+	189.2	84	1.21	N6-Acetyl-L-lysine	Amino acid derivatives	22000	27500	17600	27500	29500	26900	52900	42200	55800	32300	36200	50500
Brc123	188.08	Positive	[M+H]+	189.2	130	1.21	Nα-Acetyl-L-glutamine	Amino acid derivatives	164000	142000	147000	91200	74200	74300	121000	112000	183000	124000	121000	136000
Brc124	174.1	Positive	[M+H]+	175	158.1	1.21	L-Theanine	Amino acids	7540	13200	8970	5470	5600	6260	9050	9	5350	8550	6560	11300
Brc125	123.032	Positive	[M+H]+	124.03	77.8	1.21	2-Picolinic acid	Organic acids	25400	34700	25000	109000	122000	86800	99600	93200	78100	67900	78900	84400
Brc126	161.069	Positive	[M+H]+	162	74	1.21	N-Acetylthreonine	Amino acid derivatives	355000	370000	418000	84600	85100	77400	103000	87200	129000	204000	248000	226000
Brc129	211.084	Positive	[M+H]+	212.2	166.1	1.22	(-)-3-(3,4-Dihydroxyphenyl)-2-methylalanine	Amino acid derivatives	32100	55600	46000	17900	28900	31900	61000	75800	62300	20700	48400	56100
Brc130	169.074	Positive	[M+H]+	170.1	134.1	1.22	Pyridoxine	Vitamins	1180000	1220000	1170000	1870000	2150000	1880000	2580000	2110000	2230000	1670000	1880000	2120000
Brc131	131.095	Positive	[M+H]+	132	85.9	1.23	L-Isoleucine	Amino acids	50800000	52300000	46900000	52800000	52400000	48500000	60300000	54200000	58500000	55300000	56400000	53800000
Brc135	129.043	Positive	[M+H]+	130	83.9	1.24	5-oxoproline	Amino acid derivatives	1130000	1550000	1330000	1250000	1120000	879000	2520000	1990000	2310000	1340000	2070000	1950000
Brc136	137.084	Positive	[M+H]+	138.084	103	1.25	L-Tyramine	Amino acids	281000	280000	274000	169000	176000	150000	167000	125000	150000	197000	230000	234000
Brc141	131.095	Positive	[M+H]+	132.1	86	1.27	L-Leucine	Amino acids	53100000	55000000	49500000	53800000	55600000	51700000	57800000	55200000	58400000	59000000	56100000	56000000
Brc143	331.068	Positive	[M+H]+	332	136.1	1.27	2'-Deoxyadenosine-5'-monophosphate	Nucleotide and its derivates	110000	123000	106000	62800	116000	103000	83600	110000	101000	119000	76400	128000
Brc145	137.091	Positive	[M+H]+	138.091	77.2	1.28	Hydroxyphenethylamine	Others	70500	76500	73400	51300	52500	33800	49200	50100	57500	52400	67400	78300
Brc146	131.058	Positive	[M+H]+	132.1	72.8	1.29	N-Propionylglycine	Amino acid derivatives	130000	133000	123000	157000	160000	144000	281000	234000	252000	166000	194000	195000
Brc151	136.039	Positive	[M+H]+	137	110	1.37	Allopurinol	Others	5190	5560	5470	31400	24700	25900	17600	15800	8160	17600	19000	13900
Brc153	73.053	Positive	[M+H]+	74.05	74	1.39	N,N-Dimethylformamide	Organic acids	51200	46300	40000	9	9	9	6870	9	9	35300	41800	62200
Brc163	122.1	Positive	[M+H]+	123.1	80.3	1.47	Niacinamide	Vitamins	34900	63500	47200	28100	40900	40600	47600	43800	39000	37900	58200	56300
Brc165	299.087	Positive	[M+H]+	300.1	168.1	1.48	8-Hydroxyguanosine	Nucleotide and its derivates	9	9	9	29600	19800	23800	46400	28000	21200	19100	29100	32100
Brc166	152.059	Positive	[M+H]+	153.06	136.1	1.5	1,4-dihydro-1-Methyl-4-oxo-3-pyridinecarboxamide	Pyridine derivatives	37300	40500	40800	74900	58200	39500	51200	32200	49200	48300	63500	64400
Brc169	145.074	Positive	[M+H]+	146.074	85.8	1.58	4-Acetamidobutyric acid	Organic acids	37900	42000	28600	36500	18500	18400	18400	23900	25300	23400	26900	33000
Brc172	291.1	Positive	[M+H]+	292.1	147.5	1.61	N-p-Coumaroyl spermidine	Phenolamides	12100	9	17900	30400	46000	34500	9	7780	8270	16300	19400	17100
Brc174	220.085	Positive	[M+H]+	221.1	114.8	1.63	5-Hydroxy-L-tryptophan	Amino acid derivatives	36500	34100	32300	30200	17700	23400	29200	25600	24200	14300	35900	42400
Brc178	252.086	Positive	[M+H]+	253.1	137.1	1.68	2'-Deoxyinosine	Nucleotide and its derivates	11400	9	11700	9890	10800	6490	5100	7980	7490	8170	11800	10700
Brc180	267.097	Positive	[M+H]+	268.097	151.7	1.73	Deoxyguanosine	Nucleotide and its derivates	31200	33600	25900	28600	30900	26200	45700	44000	46600	40200	30000	55700
Brc182	166.049	Positive	[M+H]+	167	124.1	1.74	7-Methylxanthine	Nucleotide and its derivates	11700	15200	13400	21300	28900	23500	53000	16900	47500	16900	33900	33200
Brc183	163	Positive	[M+H]+	164	61	1.77	L-Methionine methyl ester	Amino acid derivatives	41900	51900	43800	59400	59500	68700	72700	77200	72500	53800	65500	73200
Brc185	135.1	Positive	[M+H]+	136.1	119.3	1.83	Aminopurine	Others	73200	131000	88500	79600	78200	68400	99000	62400	65600	71100	92500	91700
Brc189	285	Positive	[M+H]+	286	124.3	1.9	Nicotinic acid-hexoside	Nicotinic acid derivatives	1780000	2050000	1500000	2100000	2290000	2020000	2130000	2140000	2140000	2150000	1910000	2730000
Brc190	188.116	Positive	[M+H]+	189.1	86	1.91	N-Glycyl-L-leucine	Amino acid derivatives	157000	214000	141000	95800	87000	116000	105000	98000	92700	97800	138000	126000
Brc195	166.1	Positive	[M+H]+	167.1	121	1.95	6-Methylmercaptopurine	Nucleotide and its derivates	9250000	12700000	9430000	7700000	7570000	7800000	10700000	8920000	8530000	8340000	10200000	10500000
Brc196	165.079	Positive	[M+H]+	166	120.1	1.96	L-Phenylalanine	Amino acids	47100000	40400000	46800000	47300000	50900000	52200000	44300000	55600000	51500000	49300000	47800000	47800000
Brc198	251.102	Positive	[M+H]+	252	136.1	1.96	Deoxyadenosine	Nucleotide and its derivates	186000	256000	188000	138000	140000	126000	94000	99100	82700	99500	151000	174000
Brc199	399.2	Positive	[M+H]+	400.2	136.1	1.97	Adenosine O-ribose	Nucleotide and its derivates	572000	727000	714000	412000	389000	274000	219000	184000	169000	421000	484000	458000
Brc207	234.1	Positive	[M+H]+	235.1	147.5	2.13	N-p-Coumaroyl putrescine	Phenolamides	9180	6720	7290	6470	4520	6020	8620	7380	4960	7980	6800	10800
Brc208	383.115	Positive	[M+H]+	384.115	252.2	2.13	Succinyladenosine	Nucleotide and its derivates	250000	354000	252000	129000	103000	90000	107000	99700	80600	169000	224000	200000
Brc209	205.1	Positive	[M+H]+	206.1	132.4	2.15	Xanthurenic acid	Organic acids	9	9	9	9	9	9	6700	7300	8590	3770	3540	4220
Brc212	121	Positive	[M+H]+	122	105.3	2.19	Benzamide	Others	22200	20400	9850	4890	5010	8570	9280	8760	8500	9500	13700	10600
Brc213	219.2	Positive	[M+H]+	220.2	202.7	2.19	D-Pantothenic acid	Vitamins	2150000	2830000	2400000	2170000	2300000	2290000	4320000	3290000	3660000	2450000	2660000	3280000
Brc216	205.131	Positive	[M+H]+	206.13	188.2	2.22	Pantothenol	Alcohols and polyols	6760	8690	8620	9	2400	2160	2530	2440	2410	4540	5340	4890
Brc217	381.2	Positive	[M+H]+	382.2	220.6	2.23	trans-zeatin N-glucoside	Phytohormones	21500	22600	22000	13600	16700	11300	10600	21200	15700	14800	31200	32100
Brc218	476.168	Positive	[M+H]+	477.2	258.1	2.23	D-Pantothenic dcid	Organic acids	4240	6130	5950	7970	6990	6940	8870	7560	6410	5880	6330	6420
Brc219	311.123	Positive	[M+H]+	312	180.1	2.23	2-(dimethylamino)guanosine	Nucleotide and its derivates	97500	126000	115000	119000	145000	165000	278000	226000	203000	202000	178000	166000
Brc222	611	Positive	Protonated	611	287.7	2.26	Cyanidin 3,5-O-diglucoside (Cyanin)	Anthocyanins	6710000	8560000	9680000	211000	261000	354000	641000	470000	368000	2660000	3020000	2960000
Brc225	465.1	Positive	Protonated	465.1	303.1	2.3	Delphinidin 3-O-glucoside (Mirtillin)	Anthocyanins	1030000	1280000	1080000	28200	33400	34300	57200	29400	38000	442000	399000	386000
Brc227	281.112	Positive	[M+H]+	282.1	150.1	2.31	1-Methyladenosine	Nucleotide and its derivates	9	3990	3840	9230	9990	16800	7930	4370	2390	5170	6570	6940
Brc228	234.1	Positive	[M+H]+	235.1	147.4	2.32	N'-p-Coumaroyl putrescine	Phenolamides	9	11400	8870	10700	14000	10600	9530	9180	9440	14800	8170	16500
Brc230	473.2	Positive	[M+H]+	474.2	327.8	2.34	10-Formyl-THF	Others	2760000	3230000	2810000	1670000	1850000	1690000	3000000	1950000	2280000	2310000	2280000	2600000
Brc231	381.1	Positive	[M+H]+	382.1	220.7	2.36	trans-zeatin 9-O-glucoside	Phytohormones	9740	18900	12100	10300	11100	10200	5620	6570	3940	8460	13400	10100
Brc234	219.112	Positive	[M+H]+	220.252	136.1	2.37	trans-Zeatin (tZ)	Phytohormones	9	9	9	5310	5560	6360	9	9	6330	3210	4270	6160
Brc235	205.1	Positive	[M+H]+	206.1	147.5	2.39	Methoxyindoleacetic acid	Indole derivatives	561000	606000	512000	325000	342000	376000	698000	589000	595000	482000	518000	616000
Brc236	156	Positive	[M+H]+	157	130.4	2.39	3-Indoleacetonitrile	Indole derivatives	72100	68700	85800	19200	14400	11500	26400	59300	45000	54000	26700	35900
Brc237	610.2	Positive	[M+H]+	611.2	611.1	2.39	Gallocatechin-gallocatechin	Catechin derivatives	5010000	6150000	6370000	150000	164000	261000	383000	320000	232000	2080000	2010000	2240000
Brc238	121.089	Positive	[M+H]+	122.1	105	2.39	Phenethylamine	Others	75900	85800	57700	26400	37200	23900	30500	23600	26700	36000	48400	49600
Brc239	280.106	Positive	[M+H]+	281.3	120	2.4	Asp-phe	Amino acid derivatives	214000	254000	191000	151000	140000	141000	164000	139000	131000	150000	160000	164000
Brc240	583.2	Positive	[M+H]+	584.2	325.8	2.41	N',N",N"'-p-coumaroyl-cinnamoyl-caffeoyl spermidine	Phenolamides	23400	28800	26200	10400	11700	9980	17100	11700	11400	16100	14900	16700
Brc241	117	Positive	[M+H]+	118	58.2	2.41	Indole	Indole derivatives	41600	51300	44200	51000	39300	35400	85300	62100	56700	49100	59400	49800
Brc243	479	Positive	Protonated	479	317	2.42	Petunidin 3-O-glucoside	Anthocyanins	696000	1010000	850000	6980	5410	7640	26100	19800	10000	343000	310000	268000
Brc252	180.065	Positive	[M+H]+	181.1	145	2.46	1,7-Dimethylxanthine	Nucleotide and its derivates	12300	14000	13400	3070	9	2910	2270	9	2230	4590	4980	7770
Brc262	143.1	Positive	[M+H]+	144.1	142.9	2.55	4-Methyl-5-thiazoleethanol	Others	10600	10700	7870	8160	7980	5870	15200	12000	15100	8160	9970	11300
Brc263	788.1	Positive	[M+H]+	789.1	789.1	2.56	Hesperetin C-hexosyl-O-hexosyl-O-hexoside	Flavone C-glycosides	12500	16700	14000	1040	9	9	9	9	9	7310	4990	11900
Brc266	433.1	Positive	Protonated	433.1	271	2.58	Pelargonidin 3-O-beta-D-glucoside（Callistephin chloride)	Anthocyanins	73200	91900	66800	134000	130000	111000	117000	61500	75400	84400	90700	89800
Brc267	340.079	Positive	[M+H]+	341	179.1	2.58	Esculin (6,7-Dihydroxycoumarin-6-glucoside)	Coumarins	62900	56800	67400	29200	38800	27600	44900	72700	58900	42100	45500	47600
Brc271	336.1	Positive	[M+H]+	337.1	177.5	2.6	N-Feruloyl tryptamine	Tryptamine derivatives	7750	8800	9980	9	9	9	9	9	9	4340	1750	2760
Brc278	626.1	Positive	[M+H]+	627.1	430	2.65	8-C-hexosyl-hesperetin O-hexoside	Flavone C-glycosides	69800	112000	73300	7110	4480	3060	14900	10100	14800	32300	60500	41100
Brc279	320.1	Positive	[M+H]+	321.1	177.5	2.67	N-Feruloyl spermidine	Phenolamides	324000	325000	416000	3190	9	6720	7500	9	9	147000	114000	114000
Brc281	306.2	Positive	[M+H]+	307.2	177.5	2.68	N-Feruloyl agmatine	Phenolamides	65200	83100	50400	14000	11100	12400	9	9	9	26300	26700	21100
Brc282	774.1	Positive	[M+H]+	775.1	774.9	2.68	Eriodictiol 6-C-hexoside 8-C-hexoside-O-hexoside	Flavone C-glycosides	33700	46600	47600	4280	3210	5390	6730	6550	6510	17700	19300	30400
Brc286	126.1	Positive	[M+H]+	127.1	81.2	2.71	Imidazole-4-acetate	Indole derivatives	51900	60400	46400	62200	61700	69100	71500	79600	63800	58500	53800	56100
Brc288	340.079	Positive	[M+H]+	341.079	179.4	2.73	Sinapoyl malate	Organic acids	295000	299000	246000	94100	79000	67900	55600	36900	58600	163000	162000	129000
Brc289	352.1	Positive	[M+H]+	353.1	272.8	2.73	6,7-dihydroxycoumarin 6-O-quinic acid	Coumarins	30500	35700	27000	36800	39300	34500	28500	18700	22500	33500	29900	33300
Brc297	280	Positive	Protonated	280	178.4	2.79	Feruloylcholine	Cholines	8280	8980	5870	2960	4740	3620	3000	4650	3620	5010	5510	2690
Brc302	493	Positive	Protonated	493	331.7	2.81	Malvidin 3-O-galactoside	Anthocyanins	19300	21700	17500	10600	12000	10600	15500	11200	5580	9170	11300	14600
Brc304	250	Positive	Protonated	250	191.3	2.83	Coumaroyl choline	Cholines	14000	12500	7660	13800	12900	8990	7260	8540	7450	7970	7870	12100
Brc305	310	Positive	Protonated	310	251.6	2.83	Sinapoylcholine	Cholines	138000	16800	90000	7400	12600	11000	6100	5280	9	30200	28300	28700
Brc309	493.2	Positive	Protonated	493.2	331.6	2.86	Malvidin 3-O-glucoside (Oenin)	Anthocyanins	22700	19700	20100	5920	9	8080	14400	14300	11800	16400	8820	13800
Brc310	177.079	Positive	[M+H]+	178.08	160.1	2.87	5-Hydroxytryptophol	Indole derivatives	14900	31200	28600	9	9	9	15400	13600	9	12600	23200	13400
Brc312	610.1	Positive	[M+H]+	611.1	329	2.9	6-C-hexosyl-luteolin O-hexoside	Flavone C-glycosides	33200	44400	43900	9	9	9	9	9	9	21100	18800	23000
Brc313	303.24	Positive	Protonated	303	149.3	2.9	Delphinidin	Anthocyanins	23100	29700	23600	9	9	9	9	9	9	11500	5390	8190
Brc314	490.1	Positive	[M+H]+	491.1	329.7	2.92	Anisic acid O-feruloyl hexoside	Others	18700	18800	7750	23200	26800	25500	29400	34900	30500	15400	15300	13900
Brc317	368.1	Positive	[M+H]+	369.1	177.5	2.94	3-O-Feruloyl quinic acid	Quinate and its derivatives	39100	53300	44100	3750	4630	2880	3360	6430	3910	26300	25400	42800
Brc318	191.058	Positive	[M+H]+	192.06	114.9	2.95	5-Hydroxyindole-3-acetic acid	Indole derivatives	372000	442000	380000	541000	622000	689000	639000	420000	525000	445000	582000	554000
Brc319	612.1	Positive	[M+H]+	613.1	300.3	2.97	Eriodictiol C-hexosyl-O-hexoside	Flavone C-glycosides	347000	372000	371000	4740	6110	11000	19400	17600	14300	172000	196000	242000
Brc321	159.126	Positive	[M+H]+	160.126	114.1	2.97	Dl-2-Aminooctanoic acid	Organic acids	59000	69900	52800	49900	51800	62400	41800	32700	41100	63500	56300	54500
Brc331	338.1	Positive	[M+H]+	339.1	177.5	3.06	O-Feruloyl 2-hydroxylcoumarin	Coumarins	3560000	4090000	3690000	28000	58800	63800	48100	28600	19400	1660000	1570000	1540000
Brc332	218.106	Positive	[M+H]+	219	160.1	3.06	N-Acetyl-5-hydroxytryptamine	Tryptamine derivatives	75400	141000	96400	65300	98700	87600	94700	76600	87500	71800	77000	70700
Brc334	194.1	Positive	[M+H]+	195.1	177.5	3.08	Hydroxy-methoxycinnamate	Hydroxycinnamoyl derivatives	2190000	2440000	2040000	2610000	2890000	2730000	1430000	1280000	1330000	1890000	2200000	2450000
Brc337	136.3	Positive	[M+H]+	137.3	94.3	3.09	p-Aminobenzoate	Benzoic acid derivatives	22100	19100	14800	92600	85400	79500	119000	52900	85100	40200	72100	52000
Brc339	206.1	Positive	[M+H]+	207.1	147.4	3.1	6-Hydroxymethylherniarin	Hydroxycinnamoyl derivatives	328000	412000	288000	3250	6710	8530	11000	7540	8210	158000	185000	120000
Brc355	244.088	Positive	[M+H]+	245.09	227.1	3.21	Biotin	Vitamins	39500	46600	26900	53900	63400	64300	98200	54200	60000	44000	50300	60800
Brc356	477.1	Positive	Protonated	477.1	315.6	3.22	Rosinidin O-hexoside	Anthocyanins	102000	129000	112000	19000	18400	23500	29500	36400	42200	52300	58600	103000
Brc361	198.053	Positive	[M+H]+	199.053	140.1	3.27	Syringic acid	Hydroxycinnamoyl derivatives	36300	49000	37000	29100	46000	47400	45400	31700	43500	33100	41900	47100
Brc370	626.1	Positive	[M+H]+	627.1	447.3	3.33	6-C-hexosyl-hesperetin O-hexoside	Flavone C-glycosides	20000	31900	26200	2620	4880	4080	6010	5720	5130	15700	12500	21200
Brc371	374.2	Positive	[M+H]+	375.2	137.6	3.34	Feruloyl syringic acid	Hydroxycinnamoyl derivatives	9	1570	9	10600	13500	10900	4330	16500	13500	6140	5790	5230
Brc376	320.053	Positive	[M+H]+	321.05	153.1	3.36	Dihydromyricetin	Flavonol	9	8410	9	5580	10500	3860	9870	9	7230	8950	11600	8420
Brc377	437.239	Positive	[M+H]+	438.239	147.5	3.37	N', N''-di-p-coumaroylspermidine	Phenolamides	18500	18800	17700	18500	17400	20200	20200	31200	16200	21300	29700	20500
Brc378	610.1	Positive	[M+H]+	611.1	449.4	3.38	Luteolin 3',7-di-O-glucoside	Flavone	77300	96400	97700	2670	9	5440	6730	10700	10400	31500	44300	75600
Brc379	580.1	Positive	[M+H]+	581.1	449.2	3.38	8-C-hexosyl-luteolin O-pentoside	Flavone C-glycosides	9	4530	3480	5430	7120	7790	5570	9	6230	5790	7850	5360
Brc381	193.074	Positive	[M+H]+	194.1	135.1	3.38	N-Phenylacetylglycine	Amino acid derivatives	13900	11000	10300	9	8820	9	5150	4120	5660	18600	8450	8540
Brc387	564.1	Positive	[M+H]+	565.1	397.8	3.45	C-hexosyl-apigenin O-pentoside	Flavone C-glycosides	1050	11600	2760	5920	4240	2030	1910	2120	1900	5850	4750	8050
Brc388	208.037	Positive	[M+H]+	209.2	194.1	3.45	6-Methoxy-7,8-DihydroxyCoumarin	Coumarins	267000	327000	290000	137000	144000	158000	147000	98800	99500	185000	222000	224000
Brc389	287.24	Positive	Protonated	287	231.6	3.45	Cyanidin	Anthocyanins	139000	142000	124000	4460	2540	5310	6150	5300	9	61900	46000	45000
Brc390	368.1	Positive	[M+H]+	369.1	207.5	3.47	1-O-Feruloyl quinic acid	Quinate and its derivatives	62200	95100	83400	16800	15500	17500	12400	14100	9580	32600	45300	83800
Brc391	448.1	Positive	[M+H]+	449.1	300	3.47	Luteolin 6-C-glucoside	Flavone C-glycosides	9170	21700	14600	7070	13100	6510	21500	3380	4540	14400	11500	10600
Brc398	224.1	Positive	[M+H]+	225.1	151.4	3.51	3-Hydroxykynurenine	Amino acid derivatives	688000	790000	685000	124000	153000	147000	123000	85200	123000	338000	383000	407000
Brc403	478.118	Positive	[M+H]+	479.118	302.8	3.54	Selgin 5-O-hexoside	Flavone	175000	277000	197000	11800	9	16500	24600	19000	23000	95700	89300	84700
Brc406	125.1	Positive	[M+H]+	126.1	97.3	3.57	2-Aminoethylphosphonate	Others	5420	9770	9580	3040	9	9	5900	6360	3690	6730	4540	6120
Brc407	166.063	Positive	[M+H]+	167.063	149.1	3.57	3-(4-Hydroxyphenyl)propionic acid	Hydroxycinnamoyl derivatives	9	20400	11200	23100	22400	14000	16900	7120	14300	14400	12000	14500
Brc409	137.048	Positive	[M+H]+	138.05	78	3.58	Nicotinic Acid Methyl Ester (Methyl Nicotinate)	Vitamins	26300	34400	22800	83500	89000	84000	44100	51900	48400	38900	54400	51200
Brc417	175.1	Positive	[M+H]+	176.1	133.4	3.63	5-methoxyindole-3-carbaldehyde	Indole derivatives	20800	25700	19800	3530	3360	6790	3720	6750	2610	9410	12300	10300
Brc420	502.2	Positive	[M+H]+	503.2	311.8	3.64	Phellodensin F	Others	256000	277000	186000	696000	842000	852000	1630000	1580000	2000000	868000	802000	1460000
Brc428	218.1	Positive	[M+H]+	219.1	189.5	3.68	5-Methoxy-N,N-dimethyltryptamine	Tryptamine derivatives	24800	16300	18900	172000	199000	245000	110000	72400	79600	92500	111000	99700
Brc430	320.1	Positive	[M+H]+	321.1	147.5	3.68	5-O-p-Coumaroyl shikimic acid	Quinate and its derivatives	20000	27000	27000	5560	7780	5590	3340	5210	7030	10900	10200	11800
Brc431	484.1	Positive	[M+H]+	485.1	147.5	3.68	N-hexosyl-p-coumaroyl serotonin	Tryptamine derivatives	33300	17100	35800	30200	24700	22200	50400	22700	21500	38700	46700	43200
Brc444	432.106	Positive	[M+H]+	433.106	313.1	3.73	Apigenin 5-O-glucoside	Flavone	8600	5970	9880	3830	3560	2420	1630	9	9	7140	6950	7050
Brc447	338.1	Positive	[M+H]+	339.1	177.5	3.74	O-Feruloyl 4-hydroxylcoumarin	Coumarins	1380000	1240000	1470000	735000	898000	858000	485000	736000	692000	975000	987000	1230000
Brc450	368.119	Positive	[M+H]+	369.119	207.5	3.76	N-sinapoyl hydroxycoumarin	Coumarins	2160000	2550000	2170000	126000	144000	143000	141000	124000	69300	1040000	1200000	1080000
Brc461	478	Positive	[M+H]+	479	317.3	3.84	methylQuercetin O-hexoside	Flavonol	476000	673000	632000	4170	9	6550	23200	15200	10700	261000	154000	386000
Brc465	478.2	Positive	[M+H]+	479.2	317.8	3.86	Isorhamnetin 5-O-hexoside	Flavonol	672000	969000	626000	5290	4660	5300	18100	29400	13200	272000	338000	513000
Brc477	137.048	Positive	[M+H]+	138.05	91.9	3.9	Anthranilic acid	Benzoic acid derivatives	35200	34000	27600	13700	9	9	8030	9	9	13700	18200	26100
Brc487	462.123	Positive	[M+H]+	463.123	313.9	3.96	Chrysoeriol 5-O-hexoside	Flavone	42100	49500	60800	3240	9	9	9	9	9	21200	15600	20600
Brc490	447.1	Positive	[M+H]+	448.1	215.7	3.99	L-Glutaminyl-L-valyl-L-valyl-L-cysteine	Amino acid derivatives	2260	2230	2460	4720	6950	5360	8040	5580	4010	3120	5190	6950
Brc492	192.042	Positive	[M+H]+	193.1	178.1	4	Scopoletin (7-Hydroxy-5-methoxycoumarin)	Coumarins	75100	58000	55600	152000	185000	192000	214000	239000	186000	136000	165000	156000
Brc498	246.1	Positive	[M+H]+	247.1	130.1	4.02	N-(3-Indolylacetyl)-L-alanine	Amino acid derivatives	36700	53400	40100	13300	11900	10700	11700	6720	10400	19800	30000	29100
Brc503	432.1	Positive	[M+H]+	433.1	271.7	4.05	Apigenin 7-O-glucoside (Cosmosiin)	Flavone	9000	10900	11200	5220	3920	9	9	9	2850	3470	5100	6910
Brc506	476.1	Positive	[M+H]+	477.1	298	4.06	O-methylChrysoeriol 8-C-hexoside	Flavone C-glycosides	9	7340	4290	6900	7520	7960	9	14600	17900	6940	6450	4220
Brc516	492.1	Positive	[M+H]+	493.1	331.8	4.13	Tricin 7-O-hexoside	Flavone	22500	14100	11000	16600	19200	21000	26400	25400	20900	22400	17700	23700
Brc518	462.2	Positive	[M+H]+	463.2	287.7	4.14	Chrysoeriol 7-O-hexoside	Flavone	43000	44600	56300	9	9	9	3720	9	9	18200	16900	20900
Brc522	564	Positive	[M+H]+	565	317.8	4.17	Selgin O-malonylhexoside	Flavone	115000	229000	143000	9	9	9	2070	9	9	57100	67900	77600
Brc524	132.1	Positive	[M+H]+	133.1	105	4.2	4-Aminoindole	Indole derivatives	39800	36300	52800	11400	9	7870	14200	8460	12500	20900	20100	24600
Brc533	654.2	Positive	[M+H]+	655.2	655	4.28	C-hexosyl-luteolin O-sinapic acid	Flavone C-glycosides	150000	215000	222000	1040	2260	1190	9	2070	1570	92400	102000	129000
Brc536	624.2	Positive	[M+H]+	625.2	177.5	4.32	Luteolin O-feruloylhexoside	Flavone C-glycosides	38100	50100	60800	9	9	9	9	9	9	19900	17300	15300
Brc542	145.053	Positive	[M+H]+	146.1	118.1	4.36	Indole-3-carboxaldehyde	Indole derivatives	84000	58000	69100	27300	41600	57400	25800	23100	19900	34000	54300	65100
Brc558	520	Positive	[M+H]+	521	317.6	4.49	Naringenin O-malonylhexoside	Flavanone	64000	72100	64100	4770	5140	4340	9350	8810	11200	27000	26900	39300
Brc559	654	Positive	[M+H]+	655	287.7	4.49	Luteolin O-sinapoylhexoside	Flavone	41000	43400	51500	9	9	9	9	9	9	17500	18000	18500
Brc567	175.063	Positive	[M+H]+	176.1	130.1	4.56	Indole 3-acetic acid (IAA)	Phytohormones	38100	33600	21800	174000	227000	204000	206000	169000	171000	123000	122000	132000
Brc568	182.058	Positive	[M+H]+	183.058	137.1	4.57	Ethyl 3,4-Dihydroxybenzoate (Ethyl protocatechuate)	Organic acids	80100	74500	59300	181000	206000	223000	500000	416000	402000	201000	231000	219000
Brc595	202.12	Positive	[M+H]+	203.121	93	4.84	Sebacate	Organic acids	6610	8070	6550	9	5080	9	5420	9	5640	9720	7290	4490
Brc625	272.068	Positive	[M+H]+	273.069	153.1	5.41	Naringenin	Flavanone	3810	4170	7420	3110	3140	2610	1180	11100	9	3390	4550	2740
Brc651	164.1	Positive	[M+H]+	165.1	95.5	5.88	Caffeic aldehyde	Hydroxycinnamoyl derivatives	47700	53900	51700	12900	14200	16700	9510	5200	9	22000	22900	28100
Brc654	274.1	Positive	[M+H]+	275.1	258.1	5.9	N-Lauryldiethanolamine	Others	177000	129000	105000	90200	135000	103000	103000	92900	81500	115000	107000	118000
Brc657	189.079	Positive	[M+H]+	190.1	130.1	5.93	Methyl indole-3-acetate	Phytohormones	16300	17300	12000	8880	4400	5770	7160	5280	2990	8250	8330	7680
Brc670	342.1	Positive	[M+H]+	343.1	240.9	6.39	Cocamidopropyl betaine	Others	47300	43100	46800	26400	29100	28000	30900	35100	27000	35800	67100	32500
Brc674	302.006	Positive	[M+H]+	303	285.5	6.45	Ellagic acid	Others	12500	14700	17600	6880	13600	6050	7640	7380	19500	17600	10800	8170
Brc676	346.251	Positive	[M+H]+	347.3	285.4	6.47	Troxerutin (Trihydroxyethyl rutin)	Flavonol	12900	20100	11900	9350	14400	8210	12400	7820	20700	16600	17500	17600
Brc680	290	Positive	[M+H]+	291	273.9	6.55	4-oxo-9Z,11Z,13E,15E-octadecatetraenoic acid	Lipids_Fatty acids	16400	28000	32600	2720	2730	9	9	9	1890	11000	7970	10200
Brc683	317.3	Positive	[M+H]+	318.3	300.9	6.63	4-Hydroxysphinganine	Lipids_Fatty acids	589000	628000	741000	997000	1160000	1070000	889000	779000	601000	671000	642000	614000
Brc684	318.1	Positive	[M+H]+	319.1	301.9	6.63	Phytocassane C	Terpenoids	11300	9570	16200	17300	21500	21600	18300	12000	11300	13500	9890	10400
Brc691	389.4	Positive	[M+H]+	390.4	284.9	6.74	Azoxystrobin acid	Others	32000	37900	49200	24500	30500	16900	23400	25800	58400	36800	49900	86500
Brc694	402.132	Positive	[M+H]+	403.132	373.1	6.84	Nobiletin	Flavone	334000	1440000	702000	951000	515000	223000	836000	324000	533000	483000	652000	751000
Brc701	330.183	Positive	[M+H]+	331.1	239.2	7.14	GIBBERELLIN A15	Phytohormones	7500	8000	8840	3440	3790	4690	2480	2070	9	3990	4960	4270
Brc702	301.4	Positive	[M+H]+	302.4	284.9	7.15	D-erythro-Dihydrosphingosine	Others	20700	25100	33000	36900	41400	36800	29500	25800	21800	23000	24500	19900
Brc705	491.3	Positive	[M+H]+	492.3	184.5	7.17	LysoPC 16:2 (2n isomer)	Lipids_Glycerophospholipids	106000	135000	67600	9880	7650	9990	17400	11600	12200	41300	39300	48500
Brc706	316.1	Positive	[M+H]+	317.1	299.9	7.2	Phytocassane D	Terpenoids	9230	7830	11200	9	1670	2080	1330	9	1130	3230	3160	3140
Brc710	372.121	Positive	[M+H]+	373.121	373.1	7.32	Tangeretin	Flavone	174000	593000	273000	478000	251000	99900	430000	160000	250000	178000	190000	340000
Brc711	695.4	Positive	[M+H]+	696.4	696.2	7.41	DGMG (18:2) isomer2	Lipids_Glycerolipids	7040	11900	20300	606	9	9	9	1640	9	5550	5900	9740
Brc712	352.3	Positive	[M+H]+	353.3	261.8	7.41	MAG (18:3) isomer5	Lipids_Glycerolipids	1130000	1740000	2290000	69100	76800	61700	115000	116000	98100	656000	710000	681000
Brc713	693.1	Positive	[M+H]+	694.1	335.8	7.41	DGMG (18:1)	Lipids_Glycerolipids	61900	102000	167000	2840	2600	4830	8400	9670	8540	49600	32300	64100
Brc714	467.3	Positive	[M+H]+	468.3	450.5	7.43	LysoPC 14:0 (2n isomer)	Lipids_Glycerophospholipids	31600	39700	33800	11200	9350	9140	28400	19800	14700	20000	19100	25800
Brc715	386.1	Positive	[M+H]+	387.1	331.8	7.48	Cholesterol	Others	18000	18200	16700	24100	26700	20000	18000	26700	13000	14800	19700	19400
Brc716	425.3	Positive	[M+H]+	426.3	285.8	7.51	LysoPE 14:0	Lipids_Glycerophospholipids	4600	4900	51300	9	9	9	9	9	9	5610	8140	8270
Brc718	517.2	Positive	[M+H]+	518.2	500.3	7.54	LysoPC 18:3 (2n isomer)	Lipids_Glycerophospholipids	32700000	34900000	21500000	1360000	1490000	1790000	4730000	2790000	3660000	12200000	12500000	14900000
Brc720	467.1	Positive	[M+H]+	468.1	450.5	7.57	LysoPC 14:0	Lipids_Glycerophospholipids	17900	18300	17700	3700	3260	4460	13200	9340	7930	9960	9510	11900
Brc723	493.3	Positive	[M+H]+	494.3	184.6	7.71	LysoPC 16:1 (2n isomer)	Lipids_Glycerophospholipids	590000	691000	328000	53100	47400	67300	157000	101000	99100	208000	190000	233000
Brc725	276.2	Positive	[M+H]+	277.2	137.5	7.94	Octadecadien-6-ynoic acid	Lipids_Fatty acids	15900	14600	20800	17600	21100	20200	41100	32000	32700	24500	24600	24900
Brc726	519	Positive	[M+H]+	520	125	8.08	LysoPC 18:2 (2n isomer)	Lipids_Glycerophospholipids	2870000	3040000	1720000	112000	75900	131000	251000	122000	139000	923000	956000	1160000
Brc728	481.3	Positive	[M+H]+	482.3	184.5	8.1	LysoPC 15:0	Lipids_Glycerophospholipids	94300	95400	79600	19700	17200	20500	69600	36100	36300	50800	47400	53100
Brc731	352.1	Positive	[M+H]+	353.1	261.8	8.16	MAG (18:3) isomer2	Lipids_Glycerolipids	63900	154000	249000	11600	11500	12200	16200	18100	15800	57200	61300	59400
Brc732	477.6	Positive	[M+H]+	478.6	337.9	8.2	LysoPE 18:2 (2n isomer)	Lipids_Glycerophospholipids	83400	84300	55600	9	9	9	2570	9	9	30200	29500	35000
Brc735	354.1	Positive	[M+H]+	355.1	263.8	8.27	MAG (18:2) isomer1	Lipids_Glycerolipids	2020	4780	5730	9	710	9	673	9	9	2440	2500	2130
Brc736	519.3	Positive	[M+H]+	520.3	502.3	8.27	LysoPC 18:2	Lipids_Glycerophospholipids	248000	202000	206000	17300	13600	19200	61800	25400	24000	97500	96200	104000
Brc739	352.3	Positive	[M+H]+	353.3	335.8	8.43	MAG (18:3) isomer3	Lipids_Glycerolipids	1360000	2250000	3360000	209000	219000	209000	344000	278000	259000	991000	1130000	1020000
Brc740	276.216	Positive	[M+H]+	277.216	157.4	8.45	14,15-Dehydrocrepenynic acid	Lipids_Fatty acids	60500	21600	30400	22300	25500	27600	29000	36700	30400	28000	33500	35400
Brc742	495.33	Positive	[M+H]+	496.33	478.3	8.49	LysoPC 16:0 (2n isomer)	Lipids_Glycerophospholipids	5490000	5710000	5050000	426000	358000	494000	1960000	961000	780000	2010000	1970000	2100000
Brc743	453.2	Positive	[M+H]+	454.2	314	8.56	LysoPE 16:0	Lipids_Glycerophospholipids	1020000	1060000	1020000	22900	22300	24400	93500	37800	25500	254000	251000	266000
Brc744	356.2	Positive	[M+H]+	357.2	339.9	8.57	MAG (18:1) isomer1	Lipids_Glycerolipids	15400	22400	25800	2100	2250	9	2040	3270	3000	7030	9720	11200
Brc746	517.3	Positive	[M+H]+	518.3	459.6	8.65	LysoPC 18:3	Lipids_Glycerophospholipids	861000	898000	764000	63900	55700	68800	301000	124000	110000	306000	317000	320000
Brc747	495.3	Positive	[M+H]+	496.3	478.3	8.65	LysoPC 16:0	Lipids_Glycerophospholipids	5240000	5230000	4770000	390000	336000	424000	1770000	818000	756000	1660000	1650000	2050000
Brc748	479.5	Positive	[M+H]+	480.5	339.9	8.69	LysoPE 18:1 (2n isomer)	Lipids_Glycerophospholipids	484000	577000	618000	4610	2270	6540	25800	11500	11100	173000	176000	190000
Brc750	521.4	Positive	[M+H]+	522.4	184.5	8.76	LysoPC 18:1 (2n isomer)	Lipids_Glycerophospholipids	5970000	6080000	4000000	148000	115000	147000	392000	174000	194000	1720000	1810000	1970000
Brc751	356.2	Positive	[M+H]+	357.2	339.9	8.79	MAG (18:1) isomer2	Lipids_Glycerolipids	3840	2880	9	3790	4400	3360	3220	5290	2720	3010	2400	4680
Brc752	278.3	Positive	[M+H]+	279.3	201.5	8.81	Punicic acid	Lipids_Fatty acids	28900	26100	29700	19600	25200	18600	23500	24300	25400	29200	24000	25500
Brc755	543.4	Positive	[M+H]+	544.4	544.4	8.89	LysoPC 20:4	Lipids_Glycerophospholipids	404000	417000	237000	6790	7770	8890	25100	7930	10400	96200	111000	116000
Brc758	521.1	Positive	[M+H]+	522.1	125.5	8.95	LysoPC 18:1	Lipids_Glycerophospholipids	46400	52600	28200	1070	9	9	2490	1540	9	7500	19300	20200
Brc759	533.4	Positive	[M+H]+	534.4	262.9	9.04	MGMG (18:2) isomer1	Lipids_Glycerolipids	8670	10700	23900	1240	1120	1570	1600	2430	2780	8850	5210	10700
Brc760	294.2	Positive	[M+H]+	295.2	179.5	9.17	9-Hydroxy-(10E,12Z,15Z)-octadecatrienoic acid	Lipids_Fatty acids	13500	14000	12700	4800	4920	5660	4960	6790	3220	11500	7870	8290
Brc762	509.1	Positive	[M+H]+	510.1	510.4	9.22	LysoPC 17:0	Lipids_Glycerophospholipids	16300	17500	17200	9	9	9	3020	1520	9	3950	4010	4030
Brc763	278.2	Positive	[M+H]+	279.2	149.4	9.55	Octadeca-11E,13E,15Z-trienoic acid	Lipids_Fatty acids	16900000	16500000	19200000	15400000	17200000	16800000	10700000	11300000	10600000	14900000	14400000	17600000
Brc764	148	Positive	[M+H]+	149	121.3	9.57	Phthalic anhydride	Others	528000	521000	590000	523000	578000	579000	229000	305000	307000	414000	503000	572000
Brc765	523.36	Positive	[M+H]+	524.36	507.4	9.57	LysoPC 18:0	Lipids_Glycerophospholipids	374000	625000	516000	52800	14500	15300	56800	38400	24400	166000	113000	139000
Brc766	481.1	Positive	[M+H]+	482.1	341.9	9.69	LysoPE 18:0	Lipids_Glycerophospholipids	7450	11700	7000	9	9	9	636	9	9	3010	1620	1450
Brc767	352.1	Positive	[M+H]+	353.1	173.7	9.77	MAG (18:3) isomer4	Lipids_Glycerolipids	67700	70400	70700	87400	100000	77200	129000	136000	118000	86200	103000	112000
Brc768	549.37	Positive	[M+H]+	550.37	245.1	9.81	LysoPC 20:1 (2n isomer)	Lipids_Glycerophospholipids	52800	44900	25700	881	491	660	2320	1140	950	11300	13600	13900
Brc769	352.2	Positive	[M+H]+	353.2	261.8	9.91	MAG (18:3) isomer1	Lipids_Glycerolipids	1860000	1760000	2170000	2920000	3440000	3230000	3020000	2240000	2170000	3490000	2920000	2310000
Brc770	549.37	Positive	[M+H]+	550.37	245.1	10.03	LysoPC 20:1	Lipids_Glycerophospholipids	32200	39700	20700	9	9	633	1920	9	9	9520	9790	10300
Brc771	555.284	Positive	[M+H]+	556.28	371.2	10.06	Taurocholic acid	Organic acids	12100	12900	12600	12200	12600	12600	13400	19300	14100	11600	13800	15600
Brc772	354.1	Positive	[M+H]+	355.1	337.9	10.36	MAG (18:2)	Lipids_Glycerolipids	236000	231000	216000	356000	481000	343000	413000	487000	502000	310000	350000	479000
Brc773	278.2	Positive	[M+H]+	279.2	201.5	10.47	α-Linolenic acid	Lipids_Fatty acids	793000	882000	931000	658000	844000	849000	572000	764000	811000	757000	818000	794000
Brc774	444.303	Positive	[M+H]+	445.3	281	10.58	Menaquinone (K2)	Vitamins	222000	112000	63200	61800	80500	75800	44400	101000	80100	108000	88100	125000
Brc777	370.105	Positive	[M+H]+	371.1	267.1	11.45	sesamolin	Others	510000	133000	133000	75600	211000	130000	107000	158000	102000	241000	171000	234000
Brc778	196.058	Negative	[M-H]-	195.157	75.1	0.59	Gluconic acid	Carbohydrates	132000	155000	85900	86300	75400	80500	119000	107000	99500	98200	88200	108000
Brc779	142.027	Negative	[M-H]-	141.03	58.7	0.63	trans,trans-Muconic acid	Organic acids	2290000	1630000	1870000	1750000	1840000	1890000	1760000	2560000	2970000	2660000	2770000	2800000
Brc782	155.07	Negative	[M-H]-	154.1	92.9	0.67	L-Histidine	Amino acids	88200	79000	48000	38500	41200	40200	88700	103000	115000	70700	74200	80200
Brc785	174.112	Negative	[M-H]-	173.1	131.1	0.69	L-(+)-Arginine	Amino acids	257000	257000	180000	17100	14300	11900	25400	31000	38800	91900	89300	102000
Brc787	190.095	Negative	[M-H]-	189.095	128.1	0.73	2,6-Diaminooimelic acid	Amino acid derivatives	13100	20400	13800	9910	7140	10200	30300	29200	38300	28700	27400	22000
Brc789	198	Negative	[M-H]-	197	135.1	0.74	4-Hydroxy-3-methoxymandelate	Organic acids	28500	29800	15000	15300	13800	16000	17800	16600	16200	18900	14700	18500
Brc792	180.063	Negative	[M-H]-	179.157	87	0.74	Inositol	Others	51800	29000	27600	183000	139000	189000	171000	183000	238000	128000	155000	148000
Brc794	119.058	Negative	[M-H]-	118	100.9	0.75	L-Threonine	Amino acids	37700	43100	29100	39800	37300	30500	106000	89300	132000	74300	81900	77300
Brc797	119.058	Negative	[M-H]-	118.1	101	0.75	L-Homoserine	Amino acids	6680	7100	4450	3980	6350	4630	15800	20000	21200	15900	8330	13700
Brc798	132.054	Negative	[M-H]-	131.054	71.8	0.75	L-Asparagine	Amino acids	162000	154000	89400	82300	96600	77600	245000	224000	255000	142000	157000	169000
Brc802	175.096	Negative	[M-H]-	174.1	131.1	0.76	L-Citrulline	Amino acids	11400	7410	9390	2530	3570	9	4860	3230	8380	5920	7030	6600
Brc808	141.019	Negative	[M-H]-	140	78.5	0.76	O-Phosphorylethanolamine	Others	17800	10800	6350	9210	11900	9370	23900	26700	21600	14100	16100	16100
Brc810	146.06	Negative	[M-H]-	145.06	74	0.77	Methylglutaric acid	Organic acids	6790	2800	2790	5990	4700	4520	13000	17600	22600	11500	6960	7310
Brc815	240.024	Negative	[M-H]-	239	61.8	0.77	L-(-)-Cystine	Amino acids	350000	327000	314000	255000	333000	340000	356000	275000	234000	265000	326000	410000
Brc820	180.063	Negative	[M-H]-	179	70.9	0.77	D(+)-Glucose/Fructose*	Carbohydrates	24800	32900	23900	82700	48000	64400	181000	443000	472000	143000	133000	199000
Brc821	131.07	Negative	[M-H]-	130.07	88	0.77	Creatine	Organic acids	152000	119000	111000	59400	40900	50600	63400	45600	67900	98300	57300	92900
Brc826	461.1	Negative	[M-H]-	460.1	118.2	0.78	Anthranilate O-hexosyl-O-hexoside	Benzoic acid derivatives	7270	4620	4180	19400	22700	20700	35300	55100	78600	49800	37600	50600
Brc828	121.02	Negative	[M-H]-	120.02	80	0.78	L-Cysteine	Amino acids	1200000	959000	825000	294000	252000	226000	266000	303000	416000	504000	594000	645000
Brc829	342.116	Negative	[M-H]-	341	58.8	0.78	D-(+)-Sucrose	Carbohydrates	39100	35500	23200	109000	119000	107000	168000	222000	250000	170000	172000	183000
Brc830	178.048	Negative	[M-H]-	177.14	74.8	0.78	L-Gulonic-γ-lactone	Carbohydrates	8100	6030	3180	23300	23200	24200	21000	16400	31100	18800	28200	24200
Brc832	308	Negative	[M-H]-	307	145.2	0.79	L-Glutamine O-hexside	Amino acid derivatives	117000	102000	124000	28300	37800	52400	11000	22600	30700	26200	54300	52400
Brc837	309.1	Negative	[M-H]-	308.1	128.2	0.8	L-Glutamic acid O-glucoside	Amino acid derivatives	9470	11200	9930	8650	9850	10700	9300	11200	18900	12800	11700	10700
Brc840	194.043	Negative	[M-H]-	193.141	72.9	0.8	D-glucoronic acid	Carbohydrates	8830	10600	8960	5560	6720	7710	28900	25800	18400	8000	12600	14300
Brc842	150.053	Negative	[M-H]-	149	58.9	0.81	DL-Arabinose	Carbohydrates	13700	10600	9200	9770	10800	5670	11300	22000	28300	10800	16500	20700
Brc843	192.027	Negative	[M-H]-	191	131	0.81	Citric acid	Organic acids	25100000	22500000	22000000	2460000	2480000	3100000	2320000	3450000	4840000	10600000	9520000	11600000
Brc845	178.048	Negative	[M-H]-	177.14	70.8	0.82	D-(+)-Glucono-1,5-lactone	Carbohydrates	9	9	9	4260	3430	5860	12400	13800	15700	9010	6900	7750
Brc848	290.1	Negative	[M-H]-	289.1	191.2	0.83	Argininosuccinate	Organic acids	42900	47600	36300	11300	8250	11900	31800	29700	32700	21500	25900	31400
Brc849	422.1	Negative	[M-H]-	421.1	241.2	0.83	Trehalose 6-phosphate	Carbohydrates	11600	6230	5130	14800	13400	15000	25200	26000	26900	13400	16100	15000
Brc850	118.027	Negative	[M-H]-	117	99.8	0.83	D-Erythronolactone	Organic acids	37100	42600	27800	15400	17800	19800	17000	18900	21400	31100	36300	46400
Brc851	164.069	Negative	[M-H]-	163.2	162.9	0.83	1,5-Anhydro-D-glucitol	Alcohols and polyols	36200	24300	33800	10000	5340	4590	11300	13900	7380	14600	11700	13600
Brc852	163.129	Negative	[M-H]-	162	144.1	0.83	4-Hydroxy-L-glutamic acid	Amino acid derivatives	9390	7540	6610	2200	3860	2760	2390	2910	2760	2760	2390	3670
Brc854	176.12	Negative	[M-H]-	175	87	0.84	L-ascorbate	Vitamins	3280000	3810000	2700000	15400000	15500000	15000000	16900000	14800000	15400000	13700000	14000000	16100000
Brc855	122.058	Negative	[M-H]-	121	71	0.85	DL-threitol	Alcohols and polyols	152000	145000	144000	153000	158000	163000	165000	176000	185000	198000	144000	204000
Brc856	164.069	Negative	[M-H]-	163	70.8	0.85	L-Fucose	Carbohydrates	25200	35900	30100	4460	3700	6880	3580	11400	8900	15800	16900	27300
Brc857	347.1	Negative	[M-H]-	346.1	211.1	0.86	Adenosine 3'-monophosphate	Nucleotide and its derivates	14400	10200	11500	1040	1630	1700	3180	7990	5560	6240	8170	7090
Brc859	214.1	Negative	[M-H]-	213.1	78.9	0.97	2-Deoxyribose 1-phosphate	Carbohydrates	473000	453000	431000	102000	101000	143000	149000	167000	244000	262000	293000	361000
Brc861	260.03	Negative	[M-H]-	259	96.9	0.99	D-Glucose 6-phosphate	Carbohydrates	1640000	1610000	1330000	2140000	1940000	1900000	5230000	6420000	5780000	2680000	3060000	3860000
Brc862	148	Negative	[M-H]-	147	85	1	Citramalate	Organic acids	142000	188000	203000	43500	54200	50700	38100	41800	29600	89200	95500	94800
Brc866	218.09	Negative	[M-H]-	217	88	1.12	(5-L-Glutamyl)-L-amino acid	Amino acid derivatives	9	4730	3740	3580	3580	3930	9	9	9	3280	7250	6580
Brc869	129.079	Negative	[M-H]-	128	126	1.15	L-Pipecolic acid	Amino acid derivatives	29800	36900	32300	19800	20800	22300	105000	96500	113000	48100	60300	58400
Brc870	290.1	Negative	[M-H]-	289.1	97	1.16	Glucarate O-Phosphoric acid	Carbohydrates	1820000	1360000	1290000	162000	181000	223000	181000	510000	532000	435000	392000	860000
Brc874	566.1	Negative	[M-H]-	565.1	323.3	1.18	Uridine 5'-diphospho-D-glucose	Nucleotide and its derivates	4190000	4750000	4100000	9520000	7630000	8910000	11100000	12900000	13700000	6040000	6650000	7470000
Brc876	307.084	Negative	[M-H]-	306	143	1.18	Glutathione reduced form	Amino acid derivatives	2020000	2430000	1960000	7640000	8000000	8020000	6600000	6730000	6130000	4800000	5110000	6050000
Brc880	363.058	Negative	[M-H]-	362	78.9	1.18	Guanosine monophosphate	Nucleotide and its derivates	34700	40700	25400	4430	6850	7960	14600	16800	13500	16400	25700	26000
Brc881	166.048	Negative	[M-H]-	165.05	74.9	1.18	D-Xylonic acid	Organic acids	67000	45700	33700	47100	53500	52600	106000	72400	158000	88800	97600	101000
Brc882	612.1	Negative	[M-H]-	611.1	306.2	1.19	Glutathione oxidized	Amino acid derivatives	522000	641000	594000	989000	820000	962000	1160000	1270000	792000	459000	529000	672000
Brc886	175.048	Negative	[M-H]-	174	88	1.19	N-Acetylaspartate	Amino acid derivatives	25700	29400	25500	23900	16700	23900	31500	31200	35500	27800	32000	42600
Brc887	90.032	Negative	[M-H]-	89	68.9	1.19	3-Hydroxypropanoic acid	Organic acids	4220	6910	9290	6600	7470	9	13900	12300	12100	7910	9600	10000
Brc890	307.057	Negative	[M-H]-	306	78.8	1.2	2'-Deoxycytidine-5'-monophosphate	Nucleotide and its derivates	18000	15400	14900	43200	52200	57400	46400	52400	41000	30400	35200	37600
Brc895	181.074	Negative	[M-H]-	180.1	163	1.21	L-(-)-Tyrosine	Amino acids	371000	375000	289000	404000	429000	524000	586000	619000	648000	457000	507000	551000
Brc900	152.033	Negative	[M-H]-	151.033	108	1.22	Xanthine	Nucleotide and its derivates	81500	84100	69800	129000	125000	137000	126000	123000	126000	102000	116000	119000
Brc903	192.063	Negative	[M-H]-	191	85	1.22	Quinic acid	Quinate and its derivatives	9500000	10700000	14000000	1890000	2270000	2810000	1760000	2120000	2480000	4660000	6090000	7060000
Brc904	146.022	Negative	[M-H]-	145	80.8	1.22	A-Ketoglutaric acid	Organic acids	579000	643000	450000	180000	197000	207000	156000	194000	129000	356000	355000	370000
Brc905	743.075	Negative	[M-H]-	742.1	620.2	1.22	NADP	Others	119000	117000	103000	30500	40200	38300	47100	63300	43300	39200	49800	46500
Brc907	119.022	Negative	[M-H]-	118	73.9	1.22	Aminomalonic acid	Organic acids	1170000	1310000	1100000	1760000	2070000	1980000	1760000	1560000	1600000	1360000	1660000	1860000
Brc908	189.064	Negative	[M-H]-	188.1	102	1.23	N-Acetyl-L-glutamic acid	Amino acid derivatives	741000	900000	876000	96800	102000	109000	61900	59000	65000	369000	384000	458000
Brc911	134.022	Negative	[M-H]-	133	70.8	1.23	L(-)-Malic acid	Organic acids	26500000	27000000	26000000	28800000	34800000	30800000	45200000	51700000	57400000	35000000	41100000	47400000
Brc913	214.016	Negative	[M-H]-	213	78.9	1.23	Deoxyribose 5-phosphate	Nucleotide and its derivates	39800	36800	43500	12900	15000	12500	13600	12500	20100	24100	20000	29200
Brc914	324.036	Negative	[M-H]-	323	78.8	1.23	Uridine 5'-monophosphate	Nucleotide and its derivates	178000	210000	176000	30100	32800	28700	62700	76000	71200	108000	98000	96700
Brc916	321.1	Negative	[M-H]-	320.4	128.1	1.24	S-(methyl)glutathione	Amino acid derivatives	92900	116000	86100	217000	280000	294000	194000	200000	200000	163000	182000	188000
Brc919	156.017	Negative	[M-H]-	155	111	1.24	Orotic acid	Vitamins	75600	104000	107000	24100	24700	28600	28600	38900	35400	54500	63000	67000
Brc920	116.011	Negative	[M-H]-	115	97.9	1.24	Fumaric acid	Organic acids	341000	339000	293000	298000	309000	303000	241000	243000	281000	277000	431000	450000
Brc923	290.04	Negative	[M-H]-	289	78.9	1.25	D-Sedoheptuiose 7-phosphate	Carbohydrates	955000	1140000	781000	135000	150000	158000	154000	358000	486000	384000	277000	516000
Brc928	384.122	Negative	[M-H]-	383	134	1.31	S-(5'-Adenosy)-L-homocysteine	Amino acid derivatives	51000	62400	35100	182000	186000	200000	143000	150000	128000	113000	109000	123000
Brc929	118.027	Negative	[M-H]-	117.03	99.9	1.31	Succinic acid	Organic acids	33400000	37100000	32300000	51700000	58600000	57300000	49100000	45200000	46700000	42200000	48000000	51500000
Brc930	153.043	Negative	[M-H]-	152.04	108.1	1.36	3-Aminosalicylic acid	Organic acids	28100	31800	23800	12300	13700	17900	19000	20000	19300	19700	24500	29900
Brc933	160.037	Negative	[M-H]-	159.1	58.8	1.38	Oxoadipic acid	Organic acids	37100	67600	58700	110000	93000	103000	88900	137000	92100	108000	100000	132000
Brc936	104.047	Negative	[M-H]-	103.047	103	1.39	3-Hydroxybutyrate	Organic acids	412000	496000	563000	86400	86600	110000	80900	75900	91400	227000	254000	235000
Brc937	268.081	Negative	[M-H]-	267.08	135.1	1.41	Hypoxanthine-9-β-D-arabinofuranoside	Nucleotide and its derivates	47900	51700	53600	153000	192000	163000	88600	103000	70400	104000	114000	119000
Brc940	244.07	Negative	[M-H]-	243.1	110	1.42	Uridine	Nucleotide and its derivates	101000	126000	106000	135000	165000	151000	149000	190000	130000	111000	155000	161000
Brc941	139	Negative	[M-H]-	138	94	1.43	6-hydroxynicotinic acid	Nicotinic acid derivatives	33800	28700	27400	15700	15200	18300	28600	33100	41900	30100	25900	23300
Brc942	283.092	Negative	[M-H]-	282.092	150.1	1.44	Guanosine	Nucleotide and its derivates	494000	541000	464000	480000	531000	495000	643000	583000	618000	499000	517000	545000
Brc943	397.46	Negative	[M-K]-	358	96.9	1.44	(-)-Sinigrin hydrate	Others	55200	58100	71500	13200	14800	17000	65400	77500	84600	55200	56500	55100
Brc944	162.053	Negative	[M-H]-	161	56.8	1.44	3-Hydroxy-3-methylpentane-1,5-dioic acid	Amino acid derivatives	780000	923000	780000	116000	125000	147000	176000	160000	167000	363000	370000	454000
Brc948	118.027	Negative	[M-H]-	117.02	100	1.55	Methylmalonic acid	Organic acids	32100000	34800000	29600000	45500000	53700000	52900000	42700000	41500000	42300000	35400000	45200000	47600000
Brc955	183.053	Negative	[M-H]-	182.05	138.1	1.66	4-Pyridoxic acid	Pyridine derivatives	2640000	3350000	2800000	1050000	1110000	1140000	2270000	1680000	1590000	2040000	2000000	2200000
Brc957	345.047	Negative	[M-H]-	344.2	344	1.68	Guanosine 3',5'-cyclic monophosphate	Nucleotide and its derivates	277000	362000	248000	90800	88300	99700	175000	130000	156000	153000	179000	187000
Brc958	154	Negative	[M-H]-	153	78.9	1.72	Diethyl phosphate	Organic acids	210000	272000	139000	108000	230000	176000	134000	127000	118000	172000	165000	196000
Brc961	284.076	Negative	[M-H]-	283	151.1	1.77	Xanthosine	Nucleotide and its derivates	215000	241000	235000	141000	175000	169000	218000	202000	182000	201000	202000	195000
Brc964	329.1	Negative	[M-H]-	328.1	134.2	1.84	Cyclic AMP	Nucleotide and its derivates	96800	109000	99100	22100	26500	22300	49100	41300	45600	56900	62600	52100
Brc970	132.042	Negative	[M-H]-	131.042	86.9	1.89	Glutaric acid	Organic acids	1090000	1280000	1040000	843000	978000	955000	597000	569000	542000	853000	901000	996000
Brc976	316.1	Negative	[M-H]-	315.1	152.1	1.93	2,5-dihydroxy benzoic acid O-hexside	Benzoic acid derivatives	7160000	7920000	6770000	6230000	7090000	7070000	4640000	4410000	4480000	6210000	6020000	5920000
Brc977	300.1	Negative	[M-H]-	299.1	137.2	1.96	Salicylic acid O-glucoside	Phytohormones	169000	181000	147000	638000	812000	652000	538000	777000	580000	411000	470000	543000
Brc979	208.085	Negative	[M-H]-	207.1	144.1	1.96	L-Kynurenine	Amino acid derivatives	63300	74500	69200	24500	23100	23400	9710	8780	8820	32300	37000	38300
Brc982	356.1	Negative	[M-H]-	355.1	181.2	1.97	Homovanilloyl quinic acid	Quinate and its derivatives	48700	40300	39200	11300	14100	22300	7950	6670	5410	16600	16000	17700
Brc983	267	Negative	[M-H]-	266	134.2	1.97	Adenosine	Nucleotide and its derivates	167000	212000	177000	103000	119000	126000	66200	113000	99200	124000	138000	159000
Brc984	370	Negative	[M-H]-	369	191.1	1.98	Quinic acid O-glucuronic acid	Quinate and its derivatives	28700	36300	30500	4240	5690	5120	5380	5530	5410	11400	12500	15000
Brc987	236.08	Negative	[M-H]-	235.1	130.1	2.01	N'-Formylkynurenine	Amino acid derivatives	58700	70300	64500	3130	9	1910	9	2270	1160	19600	22800	26900
Brc988	132.042	Negative	[M-H]-	131.04	86.9	2.02	ethylmalonate	Organic acids	40800	41900	45000	30400	38600	32500	22400	25100	18400	29800	35200	34400
Brc989	118.063	Negative	[M-H]-	117.1	99.9	2.06	3-Hydroxy-3-methyl butyric acid	Organic acids	144000	181000	123000	158000	177000	141000	267000	264000	236000	157000	195000	223000
Brc991	247.025	Negative	[M-H]-	246	78.9	2.14	Pyridoxal 5'-phosphate	Vitamins	135000	102000	130000	41000	48000	34000	67100	60900	41600	43200	75400	97000
Brc992	132.042	Negative	[M-H]-	131.042	86.9	2.15	2-Methylsuccinic acid	Organic acids	1020000	1180000	998000	1540000	1570000	1460000	2150000	1950000	1900000	1460000	1460000	1680000
Brc994	383.108	Negative	[M-H]-	382	134.1	2.17	N6-Succinyl Adenosine	Nucleotide and its derivates	247000	313000	256000	64400	61800	62700	64100	67700	56300	122000	130000	152000
Brc999	500.1	Negative	[M-H]-	499.1	163.2	2.18	5-O-p-coumaroyl quinic acid O-hexoside	Quinate and its derivatives	292000	347000	283000	3030	2850	3030	4690	3810	3690	108000	94000	110000
Brc1002	168.042	Negative	[M-H]-	167.1	122.1	2.2	Homogentisic acid	Organic acids	88000	87200	92000	80600	75200	70000	64200	44200	59900	72300	65600	74800
Brc1004	354.095	Negative	[M-H]-	353.1	191.1	2.21	1-O-Caffeoyl quinic acid	Quinate and its derivatives	16700000	19300000	16600000	465000	434000	560000	517000	441000	393000	7290000	6700000	6620000
Brc1008	360.1	Negative	[M-H]-	359.1	197.1	2.31	Syringic acid O-glucoside	Benzoic acid derivatives	177000	236000	170000	119000	134000	103000	105000	107000	121000	138000	126000	150000
Brc1015	204.09	Negative	[M-H]-	203	116.1	2.36	L-Tryptophan	Amino acids	4190000	4570000	3640000	3540000	3640000	3350000	5970000	4920000	5430000	4440000	4750000	4550000
Brc1018	466.1	Negative	[M-H]-	465.1	285.3	2.41	Cyanidin O-syringic acid	Anthocyanins	104000	105000	83100	138000	136000	133000	251000	204000	217000	142000	137000	158000
Brc1020	352.1	Negative	[M-H]-	351.1	132.6	2.41	6,7-dihydroxycoumarin 7-O-quinic acid	Coumarins	1080000	1250000	1110000	12900	15300	19400	18100	22100	24200	332000	338000	361000
Brc1021	704.4	Negative	[M-H]-	703.4	351.3	2.42	Esculetin O-quinacyl esculetin O-quinic acid	Coumarins	40200	69900	34100	9	9	9	9	9	9	5210	2500	7410
Brc1022	448.3	Negative	[M-H]-	447.3	284.1	2.42	Cyanidin 3-O-glucoside (Kuromanin)	Anthocyanins	36800	41300	46200	3760	3910	5460	8670	4220	4790	23300	20500	21400
Brc1023	500.2	Negative	[M-H]-	499.2	173.2	2.43	3-O-p-coumaroyl quinic acid O-hexoside	Quinate and its derivatives	89600	116000	80200	9	9	9	9	9	9	33800	35600	35400
Brc1024	146.058	Negative	[M-H]-	145.058	80.9	2.43	Adipic acid	Organic acids	372000	348000	314000	245000	257000	260000	112000	109000	142000	301000	277000	275000
Brc1025	191.1	Negative	[M-H]-	190.1	84	2.46	N-Acetylmethionine	Amino acid derivatives	13400	11300	10700	15000	13700	16800	18200	15300	14700	15500	13000	15000
Brc1026	146.058	Negative	[M-H]-	145.1	101	2.46	2,3-dimethylsuccinic acid	Amino acid derivatives	426000	373000	379000	270000	314000	280000	154000	161000	186000	303000	282000	305000
Brc1027	772.1	Negative	[M-H]-	771.1	609.5	2.47	Luteolin O-hexosyl-O-hexosyl-O-hexoside	Flavone	7070000	9660000	10200000	243000	229000	479000	237000	380000	300000	3580000	3550000	3660000
Brc1029	360.129	Negative	[M-H]-	359.2	179.1	2.5	Aminophylline	Alkaloids	17200	19000	18200	8700	10800	10700	17000	16500	17100	21100	20000	21600
Brc1030	223.085	Negative	[M-H]-	222.1	163	2.51	N-Acetyl-L-tyrosine	Amino acid derivatives	126000	133000	91900	51600	60500	50900	29800	21300	23800	68600	71300	73300
Brc1033	354.095	Negative	[M-H]-	353	191.1	2.53	Neochlorogenic acid (5-O-Caffeoylquinic acid)	Quinate and its derivatives	23800000	26700000	21800000	619000	640000	783000	723000	617000	539000	10600000	9380000	8910000
Brc1034	316.1	Negative	[M-H]-	315.1	153.2	2.55	Protocatechuic acid O-glucoside	Catechin derivatives	378000	441000	363000	77800	72000	73400	50200	36600	46900	163000	152000	137000
Brc1035	154.027	Negative	[M-H]-	153.1	109.1	2.55	Protocatechuic acid	Catechin derivatives	77600	81300	56700	115000	110000	104000	67000	63600	65900	86100	79900	80800
Brc1036	168.042	Negative	[M-H]-	167.1	139	2.56	3,4-Dihydroxybenzeneacetic acid	Organic acids	44800	44300	29900	95800	82300	90000	141000	213000	177000	99600	101000	106000
Brc1037	146.058	Negative	[M-H]-	145.06	101.1	2.58	2-Methylglutaric acid	Organic acids	147000	133000	113000	177000	193000	159000	349000	293000	298000	216000	198000	204000
Brc1040	160.1	Negative	[M-H]-	159.2	116.9	2.61	L-Tryptamine	Tryptamine derivatives	19900	21000	16200	9	7140	9	9	6110	10400	11200	10100	10100
Brc1041	189.043	Negative	[M-H]-	188.043	144.1	2.62	Kynurenic acid	Organic acids	7970000	8980000	8300000	2510000	2720000	2640000	3110000	2240000	2610000	4970000	4760000	5090000
Brc1042	342.132	Negative	[M-H]-	341	179.1	2.62	Coniferin	Hydroxycinnamoyl derivatives	3350000	3490000	3290000	1910000	1800000	1750000	859000	803000	829000	2330000	1980000	1930000
Brc1046	354.095	Negative	[M-H]-	353.095	191.1	2.69	Chlorogenic acid (3-O-Caffeoylquinic acid)	Quinate and its derivatives	3740000	4220000	3650000	366000	220000	218000	255000	169000	161000	1970000	1770000	1860000
Brc1047	785.157	Negative	[M-H]-	784.2	437.2	2.69	Flavin adenine dinucleotide (FAD)	Nucleotide and its derivates	1110000	1420000	1380000	782000	775000	772000	1040000	832000	295000	426000	406000	390000
Brc1049	176.1	Negative	[M-H]-	175.1	131.3	2.73	2-Isopropylmalate	Organic acids	227000	251000	215000	37800	38600	37900	19800	11300	11300	110000	85700	95800
Brc1050	297.09	Negative	[M-H]-	296	134	2.76	5'-Deoxy-5'-(methylthio)adenosine	Nucleotide and its derivates	57700	57900	54200	367000	387000	327000	165000	165000	154000	156000	147000	168000
Brc1051	338.1	Negative	[M-H]-	337.1	155.8	2.78	1-O-p-Coumaroyl quinic acid	Quinate and its derivatives	2050000	2210000	2010000	71900	73100	89300	76400	64700	63000	1030000	904000	839000
Brc1052	278.13	Negative	[M-H]-	277.13	146.2	2.78	Pantetheine	Vitamins	82600	98200	92000	121000	131000	121000	105000	84400	85900	110000	108000	94200
Brc1053	154.027	Negative	[M-H]-	153	108.1	2.79	2,5-dihydroxybenzoic acid (Gentisic acid)	Benzoic acid derivatives	45200	41300	27300	41000	60000	54400	30000	18200	14600	47500	33200	37500
Brc1054	372.142	Negative	[M-H]-	371.1	209.2	2.8	Syringin	Hydroxycinnamoyl derivatives	229000	201000	195000	112000	128000	103000	126000	112000	94100	166000	149000	184000
Brc1056	490.1	Negative	[M-H]-	489.1	285.3	2.82	Cyanidin O-acetylhexoside	Anthocyanins	667000	635000	655000	11700	9420	18600	11200	10900	9040	466000	432000	470000
Brc1057	674.1	Negative	[M-H]-	673.1	482.3	2.83	O-p-Coumaroyl quinacyl quinic acid O-hexoside	Quinate and its derivatives	8000	7960	9300	9	9	9	9	9	9	9	9	9
Brc1062	154.027	Negative	[M-H]-	153.2	109	2.88	2,3-Dihydroxybenzoic acid	Organic acids	66300	44000	45100	49500	65400	64600	42200	29900	22900	55000	48900	41900
Brc1063	166.027	Negative	[M-H]-	165.027	121.1	2.91	Terephthalic acid	Organic acids	935000	1210000	936000	1330000	1590000	1500000	2280000	1130000	1550000	1600000	1400000	1470000
Brc1067	166.027	Negative	[M-H]-	165.027	76.9	2.97	Phthalic acid	Organic acids	92800	98400	84000	92400	98600	92500	78200	71300	67600	103000	95600	92500
Brc1069	138.032	Negative	[M-H]-	137.03	92.5	2.98	4-Hydroxybenzoic acid	Organic acids	212000	239000	250000	900000	867000	847000	996000	866000	926000	538000	530000	552000
Brc1074	342	Negative	[M-H]-	341	179.2	3.03	Caffeic acid O-glucoside	Hydroxycinnamoyl derivatives	161000	172000	165000	60700	66200	67400	38900	29400	31300	108000	95500	106000
Brc1078	482.1	Negative	[M-H]-	481.1	319.3	3.09	3-O-p-coumaroyl shikimic acid O-hexoside	Quinate and its derivatives	42400	47000	41700	9	9	9	9	9	9	25400	19200	28600
Brc1079	376.138	Negative	[M-H]-	375	255.2	3.09	Riboflavin	Vitamins	67900	78900	82600	88500	109000	103000	62500	61600	55500	81000	79700	81500
Brc1080	386.1	Negative	[M-H]-	385.1	223.2	3.1	1-O-beta-D-Glucopyranosyl sinapate	Hydroxycinnamoyl derivatives	28000000	27300000	26700000	41600000	45100000	43600000	38600000	31400000	36300000	35500000	35100000	36700000
Brc1081	180.042	Negative	[M-H]-	179.042	135.1	3.14	Caffeic acid	Hydroxycinnamoyl derivatives	400000	441000	390000	234000	246000	247000	204000	168000	161000	332000	333000	327000
Brc1084	178.027	Negative	[M-H]-	177	133.1	3.17	Esculetin (6,7-dihydroxycoumarin)	Coumarins	15500000	15600000	15000000	498000	559000	486000	371000	306000	372000	6580000	6160000	6280000
Brc1085	338	Negative	[M-H]-	337	275.8	3.18	5-O-p-Coumaroylquinic acid	Quinate and its derivatives	88000	114000	98500	9	9	9	9	9	9	52000	45000	42800
Brc1089	450.1	Negative	[M-H]-	449.1	329.3	3.21	Eriodictyol C-hexoside	Flavone C-glycosides	11400	15100	15100	9	9	9	9	9	9	7860	4010	7150
Brc1091	152.047	Negative	[M-H]-	151	107.1	3.24	p–Hydroxyphenyl acetic acid	Organic acids	7620	4670	9530	32400	30900	29900	50000	42800	90800	10400	10200	16300
Brc1092	168	Negative	[M-H]-	167	152.1	3.26	Vanillic acid	Hydroxycinnamoyl derivatives	20300	31400	16900	22700	28200	26900	27400	21200	34300	29800	26700	32300
Brc1098	448.1	Negative	[M-H]-	447.1	327.3	3.32	Luteolin C-hexoside	Flavone C-glycosides	9620	17300	10100	10800	13200	6820	20300	7740	3870	12600	14200	14000
Brc1099	312.147	Negative	[M-H]-	311.4	147.1	3.34	Phe-Phe	Amino acid derivatives	61300	50500	41000	44200	52000	50300	59800	40900	42600	42900	44200	39800
Brc1104	446.121	Negative	[M-H]-	445	282.1	3.42	Glycitin	Isoflavone	6310	8350	8390	9	9	9	9	9	9	4330	4330	3450
Brc1105	480.09	Negative	[M-H]-	479.09	317.3	3.43	Myricetin 3-O-galactoside	Flavonol	79200	63700	59900	49700	46700	54000	67400	44200	41200	62900	38600	48100
Brc1107	338.1	Negative	[M-H]-	337.1	190.9	3.44	3-O-p-Coumaroyl quinic acid	Quinate and its derivatives	817000	1030000	742000	26700	26700	29200	28600	19800	19000	323000	309000	313000
Brc1110	132.079	Negative	[M-H]-	131.08	68.9	3.45	(S)-(-)-2-Hydroxyisocaproic acid	Organic acids	44000	59800	52400	29000	34400	28800	50700	23500	39200	33300	43000	42800
Brc1113	173.105	Negative	[M-H]-	172.105	130	3.49	N-Acetyl-l-leucine	Amino acid derivatives	237000	267000	215000	39800	56300	54300	41000	34700	37700	119000	102000	117000
Brc1115	150.068	Negative	[M-H]-	149	130.1	3.5	p-Coumaryl alcohol	Hydroxycinnamoyl derivatives	4860	6020	6480	105000	117000	127000	291000	270000	287000	92200	80400	98300
Brc1116	610.153	Negative	[M-H]-	609.153	609.1	3.51	Quercetin 3-O-rutinoside (Rutin)	Flavonol	3130	15000	10500	20200	21300	12500	15700	5690	8000	12600	11000	9860
Brc1120	122.037	Negative	[M-H]-	121.04	91.9	3.58	4-Hydroxybenzaldehyde	Benzoic acid derivatives	47800	74900	75700	97800	61600	43600	179000	201000	147000	67700	117000	95100
Brc1128	368.111	Negative	[M-H]-	367	179.1	3.67	Chlorogenic acid methyl ester	Quinate and its derivatives	148000	146000	117000	28300	30900	38300	19500	11400	9510	91800	92600	79400
Brc1130	536	Negative	[M-H]-	535	329.4	3.68	Tricin O-sinapic acid	Flavone	9	9	9	20200	16200	18100	19200	28700	22400	10700	13100	8340
Brc1131	522.1	Negative	[M-H]-	521.1	329.3	3.68	Tricin O-saccharic acid	Flavone	254000	179000	185000	3340000	3370000	4080000	2150000	2180000	2410000	1370000	1480000	1830000
Brc1132	464.096	Negative	[M-H]-	463	301.1	3.68	Quercetin 3-O-glucoside (Isotrifoliin)	Flavonol	56700	52200	53300	9	9	9	9	7190	9	24800	27400	24600
Brc1133	478.36	Negative	[M-H]-	477.1	301.1	3.68	Quercetin 7-O-β-D-Glucuronide	Flavonol	23400	18100	19800	19300	17700	31400	12700	10900	11700	13400	16000	16000
Brc1136	594.159	Negative	[M-H]-	593.159	285.1	3.7	Kaempferol 3-O-robinobioside (Biorobin)	Flavonol	9	10000	9	10500	5680	9	10300	9	6800	5760	3830	7720
Brc1137	448.101	Negative	[M-H]-	447.3	285.1	3.7	Luteolin 7-O-glucoside (Cynaroside)	Flavone	229000	220000	241000	9	3030	9	8680	11100	10600	94900	101000	111000
Brc1138	164.047	Negative	[M-H]-	163.047	119	3.71	p-Coumaric acid	Hydroxycinnamoyl derivatives	316000	316000	239000	1150000	1240000	1170000	1090000	1130000	981000	821000	830000	980000
Brc1139	180.079	Negative	[M-H]-	179.079	146.1	3.71	Coniferyl alcohol	Hydroxycinnamoyl derivatives	88700	86800	57000	843000	864000	863000	1180000	974000	1070000	569000	521000	614000
Brc1140	174.089	Negative	[M-H]-	173.1	83	3.71	Suberic acid	Organic acids	51700	59000	45300	53800	53700	60800	54500	48600	51500	67400	57600	62900
Brc1143	210.089	Negative	[M-H]-	209	179.1	3.73	Sinapyl alcohol	Hydroxycinnamoyl derivatives	21100	22800	20400	127000	136000	138000	163000	141000	170000	67000	89800	88000
Brc1144	490.1	Negative	[M-H]-	489.1	313.2	3.74	Velutin O-glucuronic acid	Flavone	36200	29800	24900	9	9	7560	7000	5250	5750	21200	17500	20400
Brc1147	165.043	Negative	[M-H]-	164.04	92	3.76	2-(Formylamino)benzoic acid	Organic acids	41800	41600	37700	112000	110000	86900	99400	92200	96200	88900	92200	78500
Brc1148	594.159	Negative	[M-H]-	593.159	285.1	3.77	Kaempferol 3-O-rutinoside (Nicotiflorin)	Flavonol	9	8520	4040	9630	7750	2840	9790	2370	5430	6360	5380	4720
Brc1152	246	Negative	[M-H]-	245	203.2	3.81	Acetyl tryptophan	Amino acid derivatives	246000	265000	229000	207000	207000	179000	156000	115000	98800	186000	185000	166000
Brc1153	578.164	Negative	[M-H]-	577.164	269.1	3.82	Apigenin 7-rutinoside (Isorhoifolin)	Flavone	6630	14400	8570	19400	9180	6920	25200	5730	13600	14300	14300	14600
Brc1155	215.1	Negative	[M-H]-	214.1	134.2	3.84	3-(2-Naphthyl)-D-alanine	Amino acid derivatives	143000	131000	113000	75800	77500	70700	66700	57000	47300	96900	85700	85300
Brc1156	432.106	Negative	[M-H]-	431	269.1	3.84	Genistein 7-O-Glucoside (Genistin)	Isoflavone	19700	30900	28800	26500	28100	43500	7550	9	6960	20700	25400	27200
Brc1159	152.047	Negative	[M-H]-	151.047	136.1	3.85	Vanillin	Benzoic acid derivatives	271000	265000	246000	144000	171000	195000	164000	132000	159000	159000	179000	197000
Brc1161	448.101	Negative	[M-H]-	447	284	3.86	Kaempferol 3-O-galactoside (Trifolin)	Flavonol	458000	512000	540000	6960	9900	14900	22700	20900	17300	221000	219000	222000
Brc1163	564.1	Negative	[M-H]-	563.1	269.3	3.88	Apigenin O-hexosyl-O-pentoside	Flavone	9	9	9	46000	29300	43500	9	9	9	12800	14400	13700
Brc1166	464.132	Negative	[M-H]-	463.132	301.1	3.88	Hesperetin 5-O-glucoside	Flavanone	84700	58300	62100	29300	34900	33400	73400	63000	69000	56000	56300	59300
Brc1167	578.164	Negative	[M-H]-	577.164	269.1	3.89	Apigenin 7-O-neohesperidoside (Rhoifolin)	Flavone	3920	20200	10700	16200	7830	8090	29600	4060	10100	13300	13100	13200
Brc1168	224.069	Negative	[M-H]-	223.069	149.1	3.89	Sinapic acid	Hydroxycinnamoyl derivatives	835000	1040000	561000	450000	356000	449000	519000	438000	406000	584000	679000	680000
Brc1169	492.1	Negative	[M-H]-	491.1	329.3	3.9	Tricin 5-O-hexoside	Flavone	83500	41000	39500	56500	62900	61000	90900	84700	79100	51900	53300	52900
Brc1170	320	Negative	[M-H]-	319	145.3	3.92	3-O-p-Coumaroyl shikimic acid	Quinate and its derivatives	13000	13900	13500	1610	9	1030	1030	9	9	6100	5880	6350
Brc1171	194.058	Negative	[M-H]-	193.058	134.1	3.92	Ferulic acid	Hydroxycinnamoyl derivatives	678000	801000	597000	1110000	1090000	1060000	905000	838000	757000	759000	872000	847000
Brc1172	580.179	Negative	[M-H]-	579.179	135	3.92	Naringenin 7-O-neohesperidoside (Naringin)	Flavanone	14900	33800	20900	66100	24400	18500	48900	12600	26400	25200	32300	28000
Brc1173	550.2	Negative	[M-H]-	549.2	387.3	3.93	Hesperetin O-malonylhexoside	Flavanone	39200	33000	33600	127000	102000	125000	82400	97000	100000	74000	64700	94200
Brc1174	608.1	Negative	[M-H]-	607.1	299.1	3.93	Chrysoeriol 7-O-rutinoside	Flavone	8390	31100	23700	38600	20000	9100	50200	8240	32300	21800	23100	22000
Brc1177	304.058	Negative	[M-H]-	303.058	125.1	3.94	Dihydroquercetin (Taxifolin)	Flavonol	113000	127000	117000	9	9	9	9	9	9	36000	29900	25800
Brc1178	182.1	Negative	[M-H]-	181.1	151.1	3.99	Syringaldehyde	Hydroxycinnamoyl derivatives	92000	96700	83000	16900	13000	16300	9	9	4370	39000	24800	26900
Brc1180	610.19	Negative	[M-H]-	609.19	301.1	3.99	Hesperetin 7-rutinoside (Hesperidin)	Flavanone	232000	924000	574000	1340000	770000	457000	1460000	283000	1170000	770000	795000	829000
Brc1183	194.058	Negative	[M-H]-	193.058	134.1	4.01	3-Hydroxy-4-methoxycinnamic acid	Hydroxycinnamoyl derivatives	732000	932000	748000	1020000	1070000	1160000	909000	814000	781000	871000	984000	784000
Brc1185	448.101	Negative	[M-H]-	447.101	287.1	4.03	Kaempferol 3-O-glucoside (Astragalin)	Flavonol	442000	488000	509000	9500	9640	12700	19300	19700	15900	221000	212000	220000
Brc1186	464.096	Negative	[M-H]-	463	301	4.03	Quercetin 4'-O-glucoside (Spiraeoside)	Flavonol	80800	96300	61500	30200	33000	44100	85800	55900	78800	64500	54100	66800
Brc1188	434.121	Negative	[M-H]-	433.121	122.9	4.05	Naringenin 7-O-glucoside (Prunin)	Flavanone	83000	98400	121000	14300	10300	13100	10500	9000	12900	48700	52600	59200
Brc1190	161.048	Negative	[M-H]-	160.05	116	4.07	Indole-5-carboxylic acid	Indole derivatives	100000	120000	108000	90600	85900	92500	72400	65400	74600	91600	74600	93100
Brc1191	138.032	Negative	[M-H]-	137	92.8	4.07	Salicylic acid (SA)	Phytohormones	1570000	1800000	1230000	8740000	10100000	9430000	5880000	4420000	4420000	4760000	5390000	5300000
Brc1194	610.19	Negative	[M-H]-	609.2	301.3	4.09	Hesperetin 7-O-neohesperidoside (Neohesperidin)	Flavanone	271000	1080000	655000	1520000	872000	577000	1770000	314000	1220000	872000	958000	942000
Brc1195	506.1	Negative	[M-H]-	505.1	330.3	4.11	Tricin O-glucuronic acid	Flavone	2340	9	9	6350	7240	7930	11200	11100	10500	3910	3810	4160
Brc1197	476.1	Negative	[M-H]-	475.1	284.5	4.12	Chrysoeriol O-glucuronic acid	Flavone	2520	9	9	6360	4210	5120	11500	7310	9510	2390	1690	3340
Brc1201	360.3	Negative	[M-H]-	359.3	161	4.15	Rosmarinic acid	Organic acids	15400	22100	17900	7450	5430	5000	6150	4640	3900	5240	8510	10700
Brc1203	176.047	Negative	[M-H]-	175	131.1	4.15	6-Hydroxy-4-methylcoumarin	Coumarins	17200	16300	14600	5650	8250	9080	9	9	7810	13000	12300	10200
Brc1205	520.1	Negative	[M-H]-	519.1	315.3	4.22	Isorhamnetin O-acetyl-hexoside	Flavonol	115000	188000	153000	9	9	9	9	9	9	43700	54100	72300
Brc1216	122.037	Negative	[M-H]-	121.037	77	4.37	Benzoic acid	Benzoic acid derivatives	295000	184000	99200	143000	169000	152000	119000	101000	54700	209000	146000	248000
Brc1222	208.074	Negative	[M-H]-	207.1	177.1	4.43	Sinapinaldehyde	Hydroxycinnamoyl derivatives	13300	17100	10100	122000	66700	149000	88500	99700	105000	56800	57400	64500
Brc1225	178.063	Negative	[M-H]-	177.063	177.1	4.46	Coniferylaldehyde	Hydroxycinnamoyl derivatives	91100	76400	66400	450000	456000	528000	466000	446000	522000	325000	332000	377000
Brc1247	594.195	Negative	[M-H]-	593	285.2	4.85	Isosakuranetin-7-neohesperidoside (Poncirin)	Flavanone	11700	29600	13400	45200	17600	11900	47300	6340	17900	22100	21200	22800
Brc1251	332.162	Negative	[M-H]-	331.2	331.2	4.91	Gibberellin A20	Phytohormones	21700	17000	16700	2830	9	9	4460	9	9	7210	10200	7840
Brc1253	264.136	Negative	[M-H]-	263	153.2	4.93	(+)-cis,trans-Abscisic acid (ABA)	Phytohormones	17700	26300	19300	67100	69100	69300	239000	202000	204000	84000	103000	94600
Brc1266	358.142	Negative	[M-H]-	357.142	136.1	5.18	Pinoresinol	Hydroxycinnamoyl derivatives	21300	27700	15800	192000	214000	198000	326000	324000	285000	166000	169000	172000
Brc1267	148.052	Negative	[M-H]-	147.052	61.8	5.22	Cinnamic acid	Hydroxycinnamoyl derivatives	5870	6920	3640	13400	17600	19300	9160	8250	7970	7930	9610	10900
Brc1273	178	Negative	[M-H]-	177	145.2	5.36	4-Methoxycinnamic acid	Hydroxycinnamoyl derivatives	11400	12500	13600	19100	21500	23100	15800	12300	12200	14300	14700	16400
Brc1280	208.1	Negative	[M-H]-	207.1	192.1	5.53	3,4-Dimethoxycinnamic acid	Hydroxycinnamoyl derivatives	49000	57800	53200	37700	35800	33000	16500	16100	15000	32300	36800	39100
Brc1291	210.126	Negative	[M-H]-	209	58.7	5.64	(+)-Jasmonic acid (JA)	Phytohormones	133000	128000	111000	114000	104000	97500	16400	19300	16200	82900	89000	87000
Brc1294	330.1	Negative	[M-H]-	329.1	314.3	5.76	Di-O-methylquercetin	Flavonol	144000	117000	101000	144000	183000	95500	216000	159000	179000	172000	146000	143000
Brc1300	186.068	Negative	[M-H]-	185.1	141.1	5.87	1-Naphthylacetic acid	Phytohormones	139000	133000	151000	61700	82600	70300	50800	51000	45400	96200	86700	98800
Brc1305	230.152	Negative	[M-H]-	229.152	167.2	5.95	Dodecanedioic aicd	Organic acids	2390	1730	2780	2930	2140	2540	2080	2670	3270	1590	1950	1750
Brc1313	323.401	Negative	[M-H]-	322.401	130.1	6.38	N-[(-)-Jasmonoyl]-(L)-Isoleucine (JA-L-Ile)	Phytohormones	68400	68800	64100	8810	10200	8940	1240	1580	9	27300	23900	26000
Brc1333	425.2	Negative	[M-H]-	424.2	285.8	7.37	LysoPE 14:0 (2n isomer)	Lipids_Glycerophospholipids	9270	5840	4900	9	9	9	1560	643	865	2560	2060	2660
Brc1334	310.1	Negative	[M-H]-	309.1	291.4	7.39	9-HpOTrE	Lipids_Fatty acids	7970	8630	10000	6390	8440	7550	8360	7590	6740	12400	10700	10700
Brc1337	294	Negative	[M-H]-	293	193.2	7.66	13-HOTrE(r)	Lipids_Fatty acids	18000	18000	17100	16200	16500	19900	13900	13400	16400	20400	18800	15300
Brc1343	294	Negative	[M-H]-	293	275.4	8.29	9-HOTrE	Lipids_Fatty acids	31400	29000	46600	27500	29500	23700	47200	41400	38800	37800	36900	39100
Brc1344	453.3	Negative	[M-H]-	452.3	255.3	8.4	LysoPE 16:0 (2n isomer)	Lipids_Glycerophospholipids	2010000	2170000	1960000	40400	38500	39400	179000	54900	45800	492000	503000	524000
Brc1348	296	Negative	[M-H]-	295	183.3	8.82	9,10-EODE	Lipids_Fatty acids	17300	11300	15700	12700	12100	8800	11700	12200	11500	14700	11700	13300
Brc1349	479.1	Negative	[M-H]-	478.1	281.4	8.87	LysoPE 18:1	Lipids_Glycerophospholipids	361000	321000	228000	3380	9	9	13500	9	9	79000	89600	96900
Brc1350	294.2	Negative	[M-H]-	293.2	249.9	9.03	9-KODE	Lipids_Fatty acids	16300	15100	17000	14100	15200	15200	13400	10600	10600	15600	13000	12300
Brc1351	200	Negative	[M-H]-	199	181.3	9.52	Lauric acid (C12:0)	Lipids_Fatty acids	16900	11900	9120	6290	7160	7040	6040	6740	6360	9470	9860	6470
Brc1353	296	Negative	[M-H]-	295	277.5	9.61	12,13-EODE	Lipids_Fatty acids	11200	14000	9950	6980	9070	9570	2710	3520	4220	8760	9110	7100
Brc1356	226	Negative	[M-H]-	225	207.2	9.92	Myristoleic acid (C14:1)	Lipids_Fatty acids	2000	2870	1990	2750	2760	2920	1430	2700	1870	2370	3640	2110

## Sheet: Table S2
Table S2. Expression levels of key genes regulating sucrose metabolism and transport
Gene ID	S1	S3	S5	Description
gene10899	27.17	11.89	10.5	PREDICTED: sucrose synthase 1 [Brassica rapa]
gene21756	13.765	3.855	3.04	PREDICTED: sucrose synthase 5 [Brassica rapa]
gene31402	14.08	3.795	4.035	PREDICTED: sucrose synthase 6-like [Brassica rapa]
gene32349	12.135	2.455	2.465	PREDICTED: sucrose synthase 6 [Brassica rapa]
gene27357	21.015	3.73	12.575	PREDICTED: probable sucrose-phosphate synthase 2 [Brassica rapa]
gene43804	0.055	0.135	5.85	PREDICTED: probable sucrose-phosphate synthase 3 [Brassica rapa]
gene6108	12.795	2.265	6.03	PREDICTED: sucrose-phosphate synthase 1-like [Brassica rapa]
gene8157	4.23	1.1	8.425	PREDICTED: probable sucrose-phosphate synthase 4 [Brassica rapa]
gene25187	52.855	19.655	30.785	PREDICTED: acid beta-fructofuranosidase 4, vacuolar-like [Brassica rapa]
gene38422	28.145	0.115	9.75	PREDICTED: acid beta-fructofuranosidase 3, vacuolar [Brassica rapa]
gene42832	118.755	29.105	36.555	PREDICTED: acid beta-fructofuranosidase 4, vacuolar [Brassica rapa]
gene11911	1.715	1.365	12.755	PREDICTED: beta-fructofuranosidase, insoluble isoenzyme CWINV4-like [Brassica rapa]
gene19197	0	0.525	32.13	PREDICTED: beta-fructofuranosidase, insoluble isoenzyme CWINV4 [Brassica rapa]
gene23385	0.035	0.365	2.905	PREDICTED: beta-fructofuranosidase, insoluble isoenzyme CWINV5 [Brassica rapa]
gene24259	13.405	7.175	5.26	PREDICTED: beta-fructofuranosidase, insoluble isoenzyme CWINV3 [Brassica rapa]
gene4155	29.01	7.77	0.845	PREDICTED: beta-fructofuranosidase, insoluble isoenzyme CWINV1 [Brassica rapa]
gene134	0.04	0	3.23	PREDICTED: probable hexokinase-like 2 protein [Brassica rapa]
gene22044	8.96	25.565	11.755	PREDICTED: hexokinase-3-like [Brassica rapa]
gene35361	0	0	1.45	PREDICTED: probable hexokinase-like 2 protein [Brassica rapa]
gene24923	14.84	8.985	6.18	PREDICTED: sucrose transport protein SUC4 [Brassica rapa]
gene30032	8.845	2.48	13.98	PREDICTED: sucrose transport protein SUC2 [Brassica rapa]
gene31476	35.27	10.855	33.32	PREDICTED: sucrose transport protein SUC1-like [Brassica rapa]
gene32231	0.11	0	11.675	PREDICTED: sucrose transport protein SUC1-like [Brassica rapa]
gene40682	28.07	8.825	20.2	PREDICTED: sucrose transport protein SUC2 [Brassica rapa]
gene7395	7.89	0.385	91.705	PREDICTED: sucrose transport protein SUC1 [Brassica rapa]
gene13034	3.72	3.74	12.34	PREDICTED: sugar transport protein 7 [Brassica rapa]
gene1354	1.315	2.84	3.735	PREDICTED: sugar transport protein 12 [Brassica rapa]
gene14098	0.07	0.03	28	PREDICTED: sugar transport protein 4-like [Brassica rapa]
gene14582	0	0	7.835	PREDICTED: sugar transport protein 11 [Brassica rapa]
gene24551	0.185	0.04	129.165	PREDICTED: sugar transport protein 9 [Brassica rapa]
gene32699	0.275	2.84	41.4	PREDICTED: sugar transport protein 14 [Brassica rapa]
gene3623	7.285	2.575	4.995	PREDICTED: sugar transport protein 4-like [Brassica rapa]
gene36636	0.135	0.22	8.59	PREDICTED: sugar transport protein 2 [Brassica rapa]
gene36948	0.755	1.805	6.77	PREDICTED: sugar transport protein 7 [Brassica rapa]
gene37853	0.035	0.385	39.21	PREDICTED: sugar transport protein 7-like [Brassica rapa]
gene42894	2.24	1.065	8.67	PREDICTED: sugar transport protein 1 [Brassica rapa]
gene4855	0	0.035	52.365	PREDICTED: sugar transport protein 6-like [Brassica rapa]
gene48657	0	0	64.715	PREDICTED: sugar transport protein 9-like isoform X1 [Brassica rapa]
gene8930	0	0	8.77	PREDICTED: sugar transport protein 6 [Brassica rapa]
gene11574	0.72	15.015	52.505	PREDICTED: bidirectional sugar transporter SWEET10 [Brassica rapa]
gene12106	0	0	10.3	bidirectional sugar transporter SWEET9 [Brassica rapa]
gene14898	70.445	17.07	16.135	PREDICTED: bidirectional sugar transporter SWEET17 [Brassica rapa]
gene15533	5.69	2.305	1.18	PREDICTED: bidirectional sugar transporter SWEET14 [Brassica rapa]
gene1735	1.29	8.16	6.3	PREDICTED: bidirectional sugar transporter SWEET14-like [Brassica rapa]
gene17749	0.2	5.33	27.78	PREDICTED: bidirectional sugar transporter SWEET8 [Brassica rapa]
gene26037	11.805	28.21	81.475	PREDICTED: bidirectional sugar transporter SWEET1 [Brassica rapa]
gene26542	3.925	9.025	12.885	PREDICTED: bidirectional sugar transporter SWEET11-like [Brassica rapa]
gene27192	8.555	11.43	47.56	PREDICTED: bidirectional sugar transporter SWEET12-like [Brassica rapa]
gene28055	0.21	1.32	15.02	PREDICTED: bidirectional sugar transporter SWEET4 [Brassica rapa]
gene34263	0.065	15.39	16.445	PREDICTED: bidirectional sugar transporter SWEET7-like [Brassica rapa]
gene35975	12.89	4.9	41.3	PREDICTED: bidirectional sugar transporter SWEET1-like [Brassica rapa]
gene44330	0	5.645	25.92	PREDICTED: bidirectional sugar transporter SWEET3-like isoform X1 [Brassica rapa]
gene45980	4.38	0.945	11.215	PREDICTED: LOW QUALITY PROTEIN: bidirectional sugar transporter SWEET15 [Brassica rapa]
gene47847	7.975	5.635	3.295	PREDICTED: bidirectional sugar transporter SWEET13 [Brassica rapa]
gene5650	0.055	1.795	7.21	PREDICTED: bidirectional sugar transporter SWEET15-like [Brassica rapa]
gene6772	0	3.265	30.275	PREDICTED: bidirectional sugar transporter SWEET3-like isoform X1 [Brassica rapa]
gene8737	0.27	2.315	4.48	PREDICTED: bidirectional sugar transporter SWEET4-like [Brassica rapa]
gene9510	0	0.205	2.52	PREDICTED: bidirectional sugar transporter SWEET5-like [Brassica rapa]
gene9511	0	0	2.585	PREDICTED: bidirectional sugar transporter SWEET5-like [Brassica rapa]

## Sheet: Table S3
Table S3 Pearson Correlation Coefficient of genes and metabolites involved in carbohydrates transport and biosynthesis
Gene ID	Brc820		Brc829		Brc849		Brc861		Gene description
	Value	p-value	Value	p-value	Value	p-value	Value	p-value
gene10899	-0.640814	0.170352	-0.805247	0.0531999	-0.73251	0.0977566	-0.626233	0.183445	PREDICTED: sucrose synthase 1 [Brassica rapa]
gene21756	-0.611391	0.197182	-0.763854	0.0770633	-0.753673	0.083542	-0.623153	0.186261	PREDICTED: sucrose synthase 5 [Brassica rapa]
gene31402	-0.520589	0.28966	-0.68671	0.131851	-0.69583	0.124709	-0.533184	0.276012	PREDICTED: sucrose synthase 6-like [Brassica rapa]
gene32349	-0.558134	0.249732	-0.722474	0.104843	-0.64033	0.170779	-0.563013	0.244713	PREDICTED: sucrose synthase 6 [Brassica rapa]
gene27357	-0.0709772	0.893713	-0.284329	0.585	-0.187795	0.72162	-0.0869919	0.869841	PREDICTED: probable sucrose-phosphate synthase 2 [Brassica rapa]
gene43804	0.897738	0.0151516	0.871741	0.0236207	0.846666	0.0334645	0.833086	0.0394653	PREDICTED: probable sucrose-phosphate synthase 3 [Brassica rapa]
gene6108	-0.23081	0.659934	-0.429999	0.394755	-0.326873	0.527153	-0.244965	0.639902	PREDICTED: sucrose-phosphate synthase 1-like [Brassica rapa]
gene8157	0.678638	0.138316	0.591742	0.215989	0.579777	0.227778	0.597167	0.210727	PREDICTED: probable sucrose-phosphate synthase 4 [Brassica rapa]
gene25187	-0.255812	0.624652	-0.451149	0.369189	-0.413253	0.415408	-0.283575	0.586039	PREDICTED: acid beta-fructofuranosidase 4, vacuolar-like [Brassica rapa]
gene38422	-0.267493	0.60833	-0.486301	0.32805	-0.43246	0.39175	-0.269831	0.605076	PREDICTED: acid beta-fructofuranosidase 3, vacuolar [Brassica rapa]
gene42832	-0.515314	0.295449	-0.701682	0.120216	-0.644393	0.1672	-0.512546	0.298504	PREDICTED: acid beta-fructofuranosidase 4, vacuolar [Brassica rapa]
gene11911	0.970297	0.00131032	0.917627	0.0098986	0.902144	0.0138952	0.937704	0.00570037	PREDICTED: beta-fructofuranosidase, insoluble isoenzyme CWINV4-like [Brassica rapa]
gene19197	0.947405	0.00407658	0.911861	0.0113104	0.89267	0.0166614	0.898955	0.0147993	PREDICTED: beta-fructofuranosidase, insoluble isoenzyme CWINV4 [Brassica rapa]
gene23385	0.83679	0.0377824	0.776962	0.0690713	0.806951	0.0523044	0.902041	0.013924	PREDICTED: beta-fructofuranosidase, insoluble isoenzyme CWINV5 [Brassica rapa]
gene24259	-0.731998	0.0981132	-0.86228	0.0271442	-0.815671	0.0478345	-0.734649	0.0962748	PREDICTED: beta-fructofuranosidase, insoluble isoenzyme CWINV3 [Brassica rapa]
gene4155	-0.719563	0.10694	-0.85165	0.0313791	-0.869504	0.0244328	-0.704875	0.117795	PREDICTED: beta-fructofuranosidase, insoluble isoenzyme CWINV1 [Brassica rapa]
gene134	0.965645	0.00175011	0.91916	0.00953854	0.908556	0.0121607	0.927623	0.00766806	PREDICTED: probable hexokinase-like 2 protein [Brassica rapa]
gene22044	-0.237607	0.650297	0.00265154	0.996023	-0.104711	0.843507	-0.273003	0.600668	PREDICTED: hexokinase-3-like [Brassica rapa]
gene35361	0.983312	0.000415415	0.933347	0.00651587	0.924611	0.00831092	0.956338	0.00281792	PREDICTED: probable hexokinase-like 2 protein [Brassica rapa]
gene24923	-0.791092	0.0609053	-0.903692	0.0134663	-0.899133	0.0147482	-0.771167	0.0725557	PREDICTED: sucrose transport protein SUC4 [Brassica rapa]
gene30032	0.77079	0.0727849	0.586492	0.221131	0.638458	0.17244	0.775975	0.069659	PREDICTED: sucrose transport protein SUC2 [Brassica rapa]
gene31476	0.251414	0.630825	0.017777	0.973337	0.0838075	0.874583	0.342075	0.506901	PREDICTED: sucrose transport protein SUC1-like [Brassica rapa]
gene32231	0.976617	0.00081375	0.927088	0.00778053	0.917469	0.00993592	0.945169	0.0044273	PREDICTED: sucrose transport protein SUC1-like [Brassica rapa]
gene40682	-0.0102313	0.984654	-0.263275	0.614212	-0.171029	0.745958	0.0382899	0.942593	PREDICTED: sucrose transport protein SUC2 [Brassica rapa]
gene7395	0.982693	0.000446698	0.908601	0.012149	0.912277	0.0112054	0.970486	0.00129372	PREDICTED: sucrose transport protein SUC1 [Brassica rapa]
gene13034	0.984607	0.000353582	0.930361	0.0071056	0.91097	0.0115368	0.963137	0.00201331	PREDICTED: sugar transport protein 7 [Brassica rapa]
gene1354	0.821998	0.0447073	0.923127	0.00863698	0.872233	0.0234436	0.819369	0.0459947	PREDICTED: sugar transport protein 12 [Brassica rapa]
gene14098	0.990865	0.000124795	0.936261	0.0059645	0.931319	0.00691355	0.972803	0.00109943	PREDICTED: sugar transport protein 4-like [Brassica rapa]
gene14582	0.867038	0.0253432	0.843534	0.0348071	0.81307	0.0491484	0.795117	0.0586654	PREDICTED: sugar transport protein 11 [Brassica rapa]
gene24551	0.981984	0.000483962	0.932334	0.0067132	0.923345	0.00858867	0.95397	0.00312936	PREDICTED: sugar transport protein 9 [Brassica rapa]
gene32699	0.972307	0.00113971	0.939171	0.00543773	0.925512	0.00811595	0.934545	0.00628641	PREDICTED: sugar transport protein 14 [Brassica rapa]
gene3623	-0.0915326	0.863085	-0.330697	0.522037	-0.300578	0.562711	-0.069021	0.896633	PREDICTED: sugar transport protein 4-like [Brassica rapa]
gene36636	0.992483	8.45438e-05	0.93102	0.00697326	0.941132	0.00509616	0.995308	3.29655e-05	PREDICTED: sugar transport protein 2 [Brassica rapa]
gene36948	0.963918	0.00192938	0.957615	0.00265662	0.925444	0.00813073	0.920887	0.00914075	PREDICTED: sugar transport protein 7 [Brassica rapa]
gene37853	0.935095	0.00618237	0.900743	0.014289	0.879869	0.0207803	0.882268	0.0199754	PREDICTED: sugar transport protein 7-like [Brassica rapa]
gene42894	0.917091	0.010026	0.809638	0.0509073	0.835406	0.0384072	0.955862	0.00287921	PREDICTED: sugar transport protein 1 [Brassica rapa]
gene4855	0.980658	0.000557527	0.931972	0.00678434	0.922134	0.00885871	0.951369	0.00348999	PREDICTED: sugar transport protein 6-like [Brassica rapa]
gene48657	0.9796	0.000619984	0.931179	0.00694151	0.920976	0.00912052	0.949554	0.00375294	PREDICTED: sugar transport protein 9-like isoform X1 [Brassica rapa]
gene8930	0.994024	5.34585e-05	0.933748	0.00643864	0.935734	0.00606251	0.989632	0.000160682	PREDICTED: sugar transport protein 6 [Brassica rapa]
gene11574	0.908943	0.0120597	0.895008	0.0159562	0.904918	0.013131	0.949262	0.00379627	PREDICTED: bidirectional sugar transporter SWEET10 [Brassica rapa]
gene12106	0.877112	0.0217244	0.798031	0.0570677	0.828459	0.0416154	0.93388	0.00641319	bidirectional sugar transporter SWEET9 [Brassica rapa]
gene14898	-0.600175	0.207832	-0.781092	0.0666361	-0.718791	0.107499	-0.575918	0.231633	PREDICTED: bidirectional sugar transporter SWEET17 [Brassica rapa]
gene15533	-0.681161	0.136281	-0.790673	0.0611406	-0.748139	0.0871628	-0.710428	0.113637	PREDICTED: bidirectional sugar transporter SWEET14 [Brassica rapa]
gene1735	0.341176	0.508093	0.568012	0.239613	0.471499	0.345161	0.290783	0.576119	PREDICTED: bidirectional sugar transporter SWEET14-like [Brassica rapa]
gene17749	0.910982	0.0115337	0.872795	0.0232425	0.896458	0.0155264	0.951519	0.0034687	PREDICTED: bidirectional sugar transporter SWEET8 [Brassica rapa]
gene26037	0.983679	0.000397376	0.974679	0.000953632	0.963891	0.00193224	0.981116	0.000531548	PREDICTED: bidirectional sugar transporter SWEET1 [Brassica rapa]
gene26542	0.872861	0.0232191	0.958879	0.0025016	0.941368	0.00505583	0.86375	0.0265813	PREDICTED: bidirectional sugar transporter SWEET11-like [Brassica rapa]
gene27192	0.964336	0.00188524	0.906707	0.0126493	0.916736	0.0101108	0.989497	0.0001649	PREDICTED: bidirectional sugar transporter SWEET12-like [Brassica rapa]
gene28055	0.992966	7.40419e-05	0.943679	0.00466874	0.951056	0.00353465	0.999162	1.0535e-06	PREDICTED: bidirectional sugar transporter SWEET4 [Brassica rapa]
gene34263	0.473278	0.343089	0.582104	0.225465	0.576242	0.231309	0.463121	0.354984	PREDICTED: bidirectional sugar transporter SWEET7-like [Brassica rapa]
gene35975	0.918858	0.00960897	0.816972	0.0471831	0.87904	0.0210622	0.90994	0.0118011	PREDICTED: bidirectional sugar transporter SWEET1-like [Brassica rapa]
gene44330	0.956801	0.00275888	0.952879	0.00327832	0.942937	0.00479131	0.926987	0.00780172	PREDICTED: bidirectional sugar transporter SWEET3-like isoform X1 [Brassica rapa]
gene45980	0.879971	0.0207458	0.752616	0.0842283	0.817796	0.0467732	0.871702	0.0236347	PREDICTED: LOW QUALITY PROTEIN: bidirectional sugar transporter SWEET15 [Brassica rapa]
gene47847	-0.779466	0.0675898	-0.860605	0.0277922	-0.846597	0.0334937	-0.744408	0.0896421	PREDICTED: bidirectional sugar transporter SWEET13 [Brassica rapa]
gene5650	0.729292	0.100005	0.689363	0.129756	0.731109	0.098733	0.806656	0.0524592	PREDICTED: bidirectional sugar transporter SWEET15-like [Brassica rapa]
gene6772	0.946927	0.00415042	0.928671	0.0074502	0.909784	0.0118411	0.897667	0.0151722	PREDICTED: bidirectional sugar transporter SWEET3-like isoform X1 [Brassica rapa]
gene8737	0.822903	0.0442679	0.90853	0.0121675	0.855413	0.0298468	0.750774	0.0854305	PREDICTED: bidirectional sugar transporter SWEET4-like [Brassica rapa]
gene9510	0.928103	0.00756788	0.908852	0.0120832	0.886181	0.0186949	0.871309	0.0237763	PREDICTED: bidirectional sugar transporter SWEET5-like [Brassica rapa]
gene9511	0.869229	0.0245335	0.845369	0.0340175	0.815157	0.0480929	0.797821	0.0571821	PREDICTED: bidirectional sugar transporter SWEET5-like [Brassica rapa]

## Sheet: Table S4
Table S4 Pearson Correlation Coefficient of Glucose 6-phosphate and other metabolites
Index	Brc1042		Compounds
	Value	p-value
Brc15	0.988558	0.000195644	L-(+)-Lysine
Brc36	0.996762	1.57e-05	L-Glutamine
Brc42	0.980264	0.000580442	L-Alanine
Brc65	0.987858	0.000220232	L-Proline
Brc78	0.966803	0.00163473	L-Valine
Brc88	0.97272	0.00110617	Dl-Norvaline
Brc105	0.724907	0.103105	L-Methionine
Brc131	0.688143	0.130717	L-Isoleucine
Brc828	-0.539616	0.26914	L-Cysteine
Brc1015	0.714351	0.110739	L-Tryptophan
Brc26	0.445926	0.375447	S-(5'-Adenosyl)-L-methionine
Brc44	0.908397	0.0122022	2-Aminoisobutyric acid
Brc135	0.831412	0.0402369	5-oxoproline
Brc398	-0.60841	0.19999	3-Hydroxykynurenine
Brc876	0.398315	0.434124	Glutathione reduced form
Brc908	-0.598097	0.209831	N-Acetyl-L-glutamic acid
Brc944	-0.517698	0.292828	3-Hydroxy-3-methylpentane-1,5-dioic acid
Brc976	-0.947104	0.004123	2,5-dihydroxy benzoic acid O-hexside
Brc955	-0.156871	0.766624	4-Pyridoxic acid
Brc46	0.873067	0.0231455	O-Phosphocholine
Brc59	0.975797	0.000871598	Choline
Brc237	-0.537707	0.271173	Gallocatechin-gallocatechin
Brc1	0.468809	0.348305	Spermine
Brc2	-0.0625571	0.906287	Spermidine
Brc28	0.42971	0.395108	2'-Deoxyinosine-5'-monophosphate
Brc98	0.576888	0.230662	Nicotinic acid adenine dinucleotide
Brc103	-0.466572	0.350925	Adenosine 5'-monophosphate
Brc199	-0.847094	0.033283	Adenosine O-ribose
Brc874	0.87777	0.0214972	Uridine 5'-diphospho-D-glucose
Brc1047	-0.297006	0.567591	Flavin adenine dinucleotide (FAD)
Brc1050	-0.097005	0.854949	5'-Deoxy-5'-(methylthio)adenosine
Brc222	-0.531854	0.277442	Cyanidin 3,5-O-diglucoside (Cyanin)
Brc225	-0.556441	0.251483	Delphinidin 3-O-glucoside (Mirtillin)
Brc243	-0.539891	0.268848	Petunidin 3-O-glucoside
Brc1056	-0.565136	0.242542	Cyanidin O-acetylhexoside
Brc1027	-0.548287	0.259982	Luteolin O-hexosyl-O-hexosyl-O-hexoside
Brc1131	0.223708	0.670035	Tricin O-saccharic acid
Brc461	-0.535022	0.274041	methylQuercetin O-hexoside
Brc465	-0.535745	0.273268	Isorhamnetin 5-O-hexoside
Brc1161	-0.545604	0.262803	Kaempferol 3-O-galactoside (Trifolin)
Brc1185	-0.549752	0.258447	Kaempferol 3-O-glucoside (Astragalin)
Brc319	-0.539911	0.268826	Eriodictiol C-hexosyl-O-hexoside
Brc903	-0.571677	0.2359	Quinic acid
Brc1004	-0.563447	0.244269	1-O-Caffeoyl quinic acid
Brc1033	-0.564283	0.243414	Neochlorogenic acid (5-O-Caffeoylquinic acid)
Brc1046	-0.58125	0.226313	Chlorogenic acid (3-O-Caffeoylquinic acid)
Brc1051	-0.566949	0.240694	1-O-p-Coumaroyl quinic acid
Brc1107	-0.563826	0.243881	3-O-p-Coumaroyl quinic acid
Brc3	-0.748465	0.0869475	Histidinol
Brc10	0.60783	0.200538	4-Nitrophenol
Brc230	-0.0918165	0.862662	10-Formyl-THF
Brc420	0.931987	0.00678141	Phellodensin F
Brc764	-0.921255	0.00905705	Phthalic anhydride
Brc334	-0.906038	0.0128285	Hydroxy-methoxycinnamate
Brc1042	-0.837305	0.0375513	Coniferin
Brc1080	-0.0097878	0.985319	1-O-beta-D-Glucopyranosyl sinapate
Brc1138	0.495382	0.317711	p-Coumaric acid
Brc1139	0.69362	0.126424	Coniferyl alcohol
Brc1171	-0.0825416	0.876469	Ferulic acid
Brc1183	-0.291726	0.574825	3-Hydroxy-4-methoxycinnamic acid
Brc1225	0.565113	0.242566	Coniferylaldehyde
Brc100	0.962303	0.00210484	Piperidine
Brc820	0.934224	0.00634742	D(+)-Glucose
Brc861	1	0	D-Glucose 6-phosphate
Brc870	-0.430345	0.394332	Glucarate O-Phosphoric acid
Brc923	-0.43608	0.387343	D-Sedoheptuiose 7-phosphate
Brc76	-0.501741	0.310543	Thiamine
Brc130	0.679925	0.137277	Pyridoxine
Brc213	0.775748	0.0697945	D-Pantothenic acid
Brc854	0.566209	0.241448	L-ascorbate
Brc331	-0.566029	0.241631	O-Feruloyl 2-hydroxylcoumarin
Brc447	-0.696954	0.12384	O-Feruloyl 4-hydroxylcoumarin
Brc450	-0.565073	0.242607	N-sinapoyl hydroxycoumarin
Brc1020	-0.560207	0.247595	6,7-dihydroxycoumarin 7-O-quinic acid
Brc1084	-0.575362	0.232192	Esculetin (6,7-dihydroxycoumarin)
Brc69	0.571191	0.236392	Nicotinate ribonucleoside
Brc108	0.399688	0.432393	Nicotinic acid
Brc235	0.509361	0.302035	Methoxyindoleacetic acid
Brc32	0.953568	0.00318387	5-Aminolevulinate
Brc92	-0.311547	0.547799	Phosphoric acid
Brc93	0.941454	0.00504116	6-Aminocaproic acid
Brc568	0.92116	0.0090785	Ethyl 3,4-Dihydroxybenzoate (Ethyl protocatechuate)
Brc843	-0.544312	0.264165	Citric acid
Brc907	0.163602	0.756786	Aminomalonic acid
Brc911	0.968851	0.00144028	L(-)-Malic acid
Brc929	0.157851	0.76519	Succinic acid
Brc936	-0.577745	0.229805	3-Hydroxybutyrate
Brc948	0.10057	0.849653	Methylmalonic acid
Brc970	-0.890637	0.0172863	Glutaric acid
Brc992	0.858628	0.0285664	2-Methylsuccinic acid
Brc1041	-0.570671	0.236917	Kynurenic acid
Brc1063	0.35465	0.490329	Terephthalic acid
Brc1069	0.589021	0.218648	4-Hydroxybenzoic acid
Brc718	-0.51911	0.291279	LysoPC 18:3 (2n isomer)
Brc723	-0.470542	0.346278	LysoPC 16:1 (2n isomer)
Brc726	-0.547309	0.261008	LysoPC 18:2 (2n isomer)
Brc742	-0.418331	0.409108	LysoPC 16:0 (2n isomer)
Brc743	-0.541346	0.267304	LysoPE 16:0
Brc746	-0.437401	0.38574	LysoPC 18:3
Brc747	-0.431495	0.392927	LysoPC 16:0
Brc748	-0.545598	0.262809	LysoPE 18:1 (2n isomer)
Brc750	-0.551677	0.256436	LysoPC 18:1 (2n isomer)
Brc765	-0.519925	0.290386	LysoPC 18:0
Brc1344	-0.544878	0.263567	LysoPE 16:0 (2n isomer)
Brc712	-0.525075	0.284771	MAG (18:3) isomer5
Brc739	-0.497677	0.315117	MAG (18:3) isomer3
Brc769	0.107177	0.839851	MAG (18:3) isomer1
Brc683	0.0268878	0.959678	4-Hydroxysphinganine
Brc763	-0.955037	0.00298699	Octadeca-11E,13E,15Z-trienoic acid
Brc977	0.487364	0.326834	Salicylic acid O-glucoside
Brc1191	0.00159743	0.997604	Salicylic acid (SA)

## Sheet: Table S5
Table S5. Expression levels of key genes regulating flowering in Choy Sum
Gene ID	S1	S3	S5	Description
gene31596	0.19	17.8	38.31	PREDICTED: floral homeotic protein APETALA 1 A isoform X1 [Brassica rapa]
gene31976	1.185	29.305	58.175	PREDICTED: floral homeotic protein APETALA 1 [Brassica rapa]
gene7221	0.06	8.16	14.49	PREDICTED: floral homeotic protein APETALA 1 A-like [Brassica rapa]
gene13205	0.08	0.205	1.355	PREDICTED: zinc finger protein CONSTANS-LIKE 2-like [Brassica rapa]
gene14154	14.865	4.785	12.995	PREDICTED: zinc finger protein CONSTANS-LIKE 4-like [Brassica rapa]
gene22070	0.07	0.305	1.36	PREDICTED: zinc finger protein CONSTANS-LIKE 8 [Brassica rapa]
gene2433	20.81	1.2	5.695	PREDICTED: zinc finger protein CONSTANS-LIKE 14 [Brassica rapa]
gene31624	0.34	0.48	3.25	PREDICTED: zinc finger protein CONSTANS-LIKE 6-like isoform X1 [Brassica rapa]
gene3499	0	0	3.095	PREDICTED: zinc finger protein CONSTANS-LIKE 12 [Brassica rapa]
gene35682	4.245	10.19	5.75	PREDICTED: zinc finger protein CONSTANS-LIKE 15 [Brassica rapa]
gene40416	15.57	6.725	17.28	PREDICTED: zinc finger protein CONSTANS-LIKE 16-like [Brassica rapa]
gene44980	14.75	0.8	1.25	PREDICTED: zinc finger protein CONSTANS-LIKE 5-like [Brassica rapa]
gene45777	11.53	3.355	11.635	PREDICTED: zinc finger protein CONSTANS-LIKE 1-like [Brassica rapa]
gene7171	3.205	0.89	7.59	PREDICTED: zinc finger protein CONSTANS-LIKE 6 [Brassica rapa]
gene6970	0.095	0.26	3.66	PREDICTED: protein FLOWERING LOCUS T [Brassica rapa]
gene9443	1.015	4.97	1.08	PREDICTED: protein LEAFY isoform X1 [Brassica rapa]
gene11510	0.225	4.83	7.515	PREDICTED: MADS-box protein SOC1-like [Brassica rapa]
gene12435	0.385	7.585	11.49	MADS-box protein SOC1-like [Brassica rapa]
gene37516	0.065	0.65	0.84	PREDICTED: MADS-box protein SOC1-like [Brassica rapa]
gene9468	2.615	15.38	11.835	PREDICTED: MADS-box protein SOC1-like [Brassica rapa]
gene11805	9.55	58.995	70.64	PREDICTED: squamosa promoter-binding-like protein 3 [Brassica rapa]
gene19034	13.15	48.5	75.11	PREDICTED: squamosa promoter-binding-like protein 3 [Brassica rapa]
gene21118	20.875	51.03	86.205	PREDICTED: squamosa promoter-binding-like protein 3 [Brassica rapa]
gene23237	5.115	25.055	65.835	PREDICTED: squamosa promoter-binding-like protein 5 [Brassica rapa]
gene4038	0.08	1.015	1.89	PREDICTED: squamosa promoter-binding-like protein 5 [Brassica rapa]
gene19615	16.955	37.665	24.03	PREDICTED: squamosa promoter-binding-like protein 9 [Brassica rapa]
gene20207	20.705	47.17	30.605	PREDICTED: squamosa promoter-binding-like protein 9 [Brassica rapa]
gene18137	43.19	24.735	12.315	PREDICTED: MADS-box protein SVP-like [Brassica rapa]
gene37958	89.63	58.855	21.515	PREDICTED: MADS-box protein SVP [Brassica rapa]
gene46723	0.46	4.655	0.955	PREDICTED: protein TERMINAL FLOWER 1-like [Brassica rapa]
gene5342	0.095	0.685	0	PREDICTED: protein TERMINAL FLOWER 1-like [Brassica rapa]
gene9977	4.845	4.05	0.25	PREDICTED: protein TERMINAL FLOWER 1 [Brassica rapa]

## Sheet: Table S6  
Table S6 Pearson Correlation Coefficient of flowering time genes and Trehalose 6-phosphate
Gene ID	Brc849		Gene description
	Value	p-value
gene31596	0.961169	0.00223246	PREDICTED: floral homeotic protein APETALA 1 A isoform X1 [Brassica rapa]
gene31976	0.948725	0.00387632	PREDICTED: floral homeotic protein APETALA 1 [Brassica rapa]
gene7221	0.916358	0.0102013	PREDICTED: floral homeotic protein APETALA 1 A-like [Brassica rapa]
gene13205	0.944198	0.00458399	PREDICTED: zinc finger protein CONSTANS-LIKE 2-like [Brassica rapa]
gene14154	0.0418054	0.937328	PREDICTED: zinc finger protein CONSTANS-LIKE 4-like [Brassica rapa]
gene22070	0.770752	0.072808	PREDICTED: zinc finger protein CONSTANS-LIKE 8 [Brassica rapa]
gene2433	-0.527689	0.281935	PREDICTED: zinc finger protein CONSTANS-LIKE 14 [Brassica rapa]
gene31624	0.938918	0.00548263	PREDICTED: zinc finger protein CONSTANS-LIKE 6-like isoform X1 [Brassica rapa]
gene3499	0.829405	0.0411717	PREDICTED: zinc finger protein CONSTANS-LIKE 12 [Brassica rapa]
gene35682	0.0179212	0.973121	PREDICTED: zinc finger protein CONSTANS-LIKE 15 [Brassica rapa]
gene40416	0.310069	0.549802	PREDICTED: zinc finger protein CONSTANS-LIKE 16-like [Brassica rapa]
gene44980	-0.69409	0.126058	PREDICTED: zinc finger protein CONSTANS-LIKE 5-like [Brassica rapa]
gene45777	0.217224	0.679289	PREDICTED: zinc finger protein CONSTANS-LIKE 1-like [Brassica rapa]
gene7171	0.679575	0.137559	PREDICTED: zinc finger protein CONSTANS-LIKE 6 [Brassica rapa]
gene6970	0.926167	0.00797569	PREDICTED: protein FLOWERING LOCUS T [Brassica rapa]
gene9443	-0.23489	0.654145	PREDICTED: protein LEAFY isoform X1 [Brassica rapa]
gene11510	0.866697	0.0254702	PREDICTED: MADS-box protein SOC1-like [Brassica rapa]
gene12435	0.891716	0.0169532	MADS-box protein SOC1-like [Brassica rapa]
gene37516	0.793451	0.0595875	PREDICTED: MADS-box protein SOC1-like [Brassica rapa]
gene9468	0.521789	0.288348	PREDICTED: MADS-box protein SOC1-like [Brassica rapa]
gene11805	0.717868	0.108169	PREDICTED: squamosa promoter-binding-like protein 3 [Brassica rapa]
gene19034	0.792884	0.059903	PREDICTED: squamosa promoter-binding-like protein 3 [Brassica rapa]
gene21118	0.722759	0.104639	PREDICTED: squamosa promoter-binding-like protein 3 [Brassica rapa]
gene23237	0.905773	0.0128998	PREDICTED: squamosa promoter-binding-like protein 5 [Brassica rapa]
gene4038	0.878597	0.0212135	PREDICTED: squamosa promoter-binding-like protein 5 [Brassica rapa]
gene19615	0.105576	0.842224	PREDICTED: squamosa promoter-binding-like protein 9 [Brassica rapa]
gene20207	0.138407	0.793715	PREDICTED: squamosa promoter-binding-like protein 9 [Brassica rapa]
gene18137	-0.91472	0.010599	PREDICTED: MADS-box protein SVP-like [Brassica rapa]
gene37958	-0.93239	0.00670217	PREDICTED: MADS-box protein SVP [Brassica rapa]
gene46723	-0.123358	0.815901	PREDICTED: protein TERMINAL FLOWER 1-like [Brassica rapa]
gene5342	-0.269918	0.604955	PREDICTED: protein TERMINAL FLOWER 1-like [Brassica rapa]
gene9977	-0.864928	0.0261347	PREDICTED: protein TERMINAL FLOWER 1 [Brassica rapa]

## Sheet: Table S7
Table S7. Gene information and primer sequences used in quantitative real-time PCR.
Gene ID	Annotation	Forward primer 5’ to 3’	Reverse primer 5’ to 3’
gene7395	BcSUC1	CGTGAAGTGTACGGTGGTGA	AAAGCCGTTTAGCTCCTCCC
gene26037	BcSWEET1	GGTCGTGACCCTTTTGTTGC	CTTCTCGCCTTTGTTTCCGC
gene27192	BcSWEET12like	ACGTGATCGGGTTTGCTCTT	TATCAATGCTCACCTCCGGC
gene24551	BcSTP9	TGGCTAGGAACGGATGGAGA	TCGCTTGTTCGTACTTGCCT
gene12435	SOC1	ATTGTGCAGCTCAAGCAGAAG	ACTTGGGCTACTGTCCTCGT
gene31976	BcAP1F	ACAGCAAGAGCAATGGGACC	TCATACAGGCCACCCATGTTG
gene23237	BcSPL5F	CAATGCAGCAGGTTCCATGAG	GCCTGACCCTTCTCCGTAAC
